# Supplementary material for: β‑Selective Addition of Pyrroles to Electron-Deficient Alkenes in Both Catalytic and Stoichiometric Modes on B(C6F5)3
Source: ACS Omega. 2025 May 19;10(21):21510–8. doi: 10.1021/acsomega.5c00371 (PMC12138597; doi:10.1021/acsomega.5c00371)
Supplement: Supplementary file 2 [file ao5c00371_si_002.cif]

data_mk07152
_audit_creation_date               2020-02-25
_audit_creation_method
;
Olex2 1.2
(compiled 2018.05.29 svn.r3508 for OlexSys, GUI svn.r5506)
;
_shelx_SHELXL_version_number       '2018/3'
_audit_contact_author_address      ?
_audit_contact_author_email        ?
_audit_contact_author_name         ''
_audit_contact_author_phone        ?
_publ_contact_author_id_orcid      ?
_publ_section_references
;
Dolomanov, O.V., Bourhis, L.J., Gildea, R.J, Howard, J.A.K. & Puschmann, H.
 (2009), J. Appl. Cryst. 42, 339-341.

Sheldrick, G.M. (2015). Acta Cryst. A71, 3-8.

Sheldrick, G.M. (2015). Acta Cryst. C71, 3-8.
;
_chemical_name_common              ?
_chemical_name_systematic          ?
_chemical_formula_moiety           'C22 H4 B F15 N, C14 H32.34 N2'
_chemical_formula_sum              'C36 H37 B F15 N3'
_chemical_formula_weight           807.49
_chemical_melting_point            ?
_chemical_oxdiff_formula           C36H37B1F15N3
loop_
  _atom_type_symbol
  _atom_type_description
  _atom_type_scat_dispersion_real
  _atom_type_scat_dispersion_imag
  _atom_type_scat_source
 'C' 'C' 0.0033 0.0016 'International Tables Vol C Tables 4.2.6.8 and 6.1.1.4'
 'H' 'H' 0.0000 0.0000 'International Tables Vol C Tables 4.2.6.8 and 6.1.1.4'
 'B' 'B' 0.0013 0.0007 'International Tables Vol C Tables 4.2.6.8 and 6.1.1.4'
 'N' 'N' 0.0061 0.0033 'International Tables Vol C Tables 4.2.6.8 and 6.1.1.4'
 'F' 'F' 0.0171 0.0103 'International Tables Vol C Tables 4.2.6.8 and 6.1.1.4'

_shelx_space_group_comment
;
The symmetry employed for this shelxl refinement is uniquely defined
by the following loop, which should always be used as a source of
symmetry information in preference to the above space-group names.
They are only intended as comments.
;
_space_group_crystal_system        'monoclinic'
_space_group_IT_number             14
_space_group_name_H-M_alt          'P 1 21/c 1'
_space_group_name_Hall             '-P 2ybc'
loop_
  _space_group_symop_operation_xyz
 'x, y, z'
 '-x, y+1/2, -z+1/2'
 '-x, -y, -z'
 'x, -y-1/2, z-1/2'

_cell_length_a                     9.1801(4)
_cell_length_b                     25.8209(13)
_cell_length_c                     15.4554(5)
_cell_angle_alpha                  90
_cell_angle_beta                   93.512(3)
_cell_angle_gamma                  90
_cell_volume                       3656.6(3)
_cell_formula_units_Z              4
_cell_measurement_reflns_used      9477
_cell_measurement_temperature      123
_cell_measurement_theta_max        31.1670
_cell_measurement_theta_min        2.1470
_shelx_estimated_absorpt_T_max     0.993
_shelx_estimated_absorpt_T_min     0.973
_exptl_absorpt_coefficient_mu      0.139
_exptl_absorpt_correction_T_max    1.00000
_exptl_absorpt_correction_T_min    0.82907
_exptl_absorpt_correction_type     multi-scan
_exptl_absorpt_process_details
;
CrysAlisPro 1.171.40.53 (Rigaku Oxford Diffraction, 2019)
Empirical absorption correction using spherical harmonics,
 implemented in SCALE3 ABSPACK scaling algorithm.
;
_exptl_absorpt_special_details     ?
_exptl_crystal_colour              'clear light colourless'
_exptl_crystal_colour_lustre       clear
_exptl_crystal_colour_modifier     light
_exptl_crystal_colour_primary      colourless
_exptl_crystal_density_diffrn      1.467
_exptl_crystal_density_meas        ?
_exptl_crystal_density_method      ?
_exptl_crystal_description         block
_exptl_crystal_F_000               1656
_exptl_crystal_preparation         ?
_exptl_crystal_size_max            0.2
_exptl_crystal_size_mid            0.2
_exptl_crystal_size_min            0.05
_exptl_transmission_factor_max     ?
_exptl_transmission_factor_min     ?
_diffrn_reflns_av_R_equivalents    0.0344
_diffrn_reflns_av_unetI/netI       0.0570
_diffrn_reflns_Laue_measured_fraction_full  0.989
_diffrn_reflns_Laue_measured_fraction_max  0.882
_diffrn_reflns_limit_h_max         13
_diffrn_reflns_limit_h_min         -13
_diffrn_reflns_limit_k_max         36
_diffrn_reflns_limit_k_min         -27
_diffrn_reflns_limit_l_max         11
_diffrn_reflns_limit_l_min         -22
_diffrn_reflns_number              19765
_diffrn_reflns_point_group_measured_fraction_full  0.989
_diffrn_reflns_point_group_measured_fraction_max  0.882
_diffrn_reflns_theta_full          25.242
_diffrn_reflns_theta_max           31.219
_diffrn_reflns_theta_min           1.538
_diffrn_ambient_temperature        123
_diffrn_detector                   'CCD plate'
_diffrn_detector_area_resol_mean   ?
_diffrn_measured_fraction_theta_full  0.989
_diffrn_measured_fraction_theta_max  0.882
_diffrn_measurement_details
;
List of Runs (angles in degrees, time in seconds):

  # Type    Start    End  Width  t~exp~   \w     \q     \k     \f   Frames
--------------------------------------------------------------------------
  1  \w   -110.00  70.00   0.50    1.00    --  -20.00  45.00  90.00  360
  2  \w     30.00  60.00   0.50    1.00    --  -20.00  45.00   0.00   60
;
_diffrn_measurement_device         'abstract diffractometer'
_diffrn_measurement_device_type   
 'dtrek-CrysAlisPro-abstract goniometer imported rigaku-d*trek images'
_diffrn_measurement_method         '\w scans'
_diffrn_orient_matrix_type        
 'CrysAlisPro convention (1999,Acta A55,543-557)'
_diffrn_orient_matrix_UB_11        0.0043318000
_diffrn_orient_matrix_UB_12        -0.0250853000
_diffrn_orient_matrix_UB_13        -0.0183752000
_diffrn_orient_matrix_UB_21        0.0119948000
_diffrn_orient_matrix_UB_22        0.0111845000
_diffrn_orient_matrix_UB_23        -0.0408787000
_diffrn_orient_matrix_UB_31        0.0763336000
_diffrn_orient_matrix_UB_32        -0.0003055000
_diffrn_orient_matrix_UB_33        0.0103403000
_diffrn_radiation_monochromator    graphite
_diffrn_radiation_probe            x-ray
_diffrn_radiation_type             MoK\a
_diffrn_radiation_wavelength       0.71073
_diffrn_source                     'fine-focus sealed X-ray tube'
_diffrn_source_type                'Enhance (Mo) X-ray Source'
_reflns_Friedel_coverage           0.000
_reflns_Friedel_fraction_full      .
_reflns_Friedel_fraction_max       .
_reflns_number_gt                  7039
_reflns_number_total               10490
_reflns_odcompleteness_completeness  88.23
_reflns_odcompleteness_iscentric   1
_reflns_odcompleteness_theta       31.15
_reflns_special_details
;
 Reflections were merged by SHELXL according to the crystal
 class for the calculation of statistics and refinement.
 
 _reflns_Friedel_fraction is defined as the number of unique
 Friedel pairs measured divided by the number that would be
 possible theoretically, ignoring centric projections and
 systematic absences.
;
_reflns_threshold_expression       'I > 2\s(I)'
_computing_cell_refinement         'CrysAlisPro 1.171.40.53 (Rigaku OD, 2019)'
_computing_data_collection         'CrysAlisPro 1.171.40.53 (Rigaku OD, 2019)'
_computing_data_reduction          'CrysAlisPro 1.171.40.53 (Rigaku OD, 2019)'
_computing_molecular_graphics      'Olex2 (Dolomanov et al., 2009)'
_computing_publication_material    'Olex2 (Dolomanov et al., 2009)'
_computing_structure_refinement    'ShelXL (Sheldrick, 2015)'
_computing_structure_solution      'ShelXT (Sheldrick, 2015)'
_refine_diff_density_max           1.181
_refine_diff_density_min           -1.290
_refine_diff_density_rms           0.098
_refine_ls_extinction_coef         .
_refine_ls_extinction_method       none
_refine_ls_goodness_of_fit_ref     1.047
_refine_ls_hydrogen_treatment      constr
_refine_ls_matrix_type             full
_refine_ls_number_parameters       543
_refine_ls_number_reflns           10490
_refine_ls_number_restraints       0
_refine_ls_R_factor_all            0.1276
_refine_ls_R_factor_gt             0.0898
_refine_ls_restrained_S_all        1.047
_refine_ls_shift/su_max            0.000
_refine_ls_shift/su_mean           0.000
_refine_ls_structure_factor_coef   Fsqd
_refine_ls_weighting_details      
 'w=1/[\s^2^(Fo^2^)+(0.1121P)^2^+5.0042P] where P=(Fo^2^+2Fc^2^)/3'
_refine_ls_weighting_scheme        calc
_refine_ls_wR_factor_gt            0.2241
_refine_ls_wR_factor_ref           0.2565
_refine_special_details            ?
_olex2_refinement_description
;
1. Fixed Uiso
 At 1.2 times of:
  All C(H) groups, {H01G,H01F,H018} of C018, All C(H,H) groups, All N(H) groups
 At 1.5 times of:
  {H00A,H00B,H00C} of C00Z, {H01A,H01B,H01C} of C015, {H01H,H01I,H01J} of
  C01A, {H01K,H01L,H01M} of C01B, {H01N,H01O,H01P} of C01C, {H01T,H01U,H01V} of
  C01E, {H01,H,HA} of C01J, {H00D,H00E,H00F} of C00{, {H01Q,H01R,H01S} of C01D,
  {H0AA,HB,HC} of C01K
2. Others
 Sof(H018)=Sof(H01X)=Sof(N00J)=Sof(C0AA)=Sof(C00{)=Sof(H00D)=Sof(H00E)=
 Sof(H00F)=Sof(C01K)=Sof(H0AA)=Sof(HB)=Sof(HC)=1-FVAR(1)
 Sof(N00I)=Sof(C00Z)=Sof(H00A)=Sof(H00B)=Sof(H00C)=Sof(H01G)=Sof(H01F)=
 Sof(H01W)=Sof(C01I)=Sof(H01Z)=Sof(C01J)=Sof(H01)=Sof(H)=Sof(HA)=FVAR(1)
3.a Ternary CH refined with riding coordinates:
 N00H(H00H), C018(H018), C20(H20), C01G(H01W), C01G(H01X), C01H(H01Y),
 C01I(H01Z)
3.b Secondary CH2 refined with riding coordinates:
 C017(H01D,H01E), C018(H01G,H01F)
3.c Aromatic/amide H refined with riding coordinates:
 C19(H19), C00L(H00L), C00S(H00S), C00T(H00T)
3.d Idealised Me refined as rotating group:
 C00Z(H00A,H00B,H00C), C015(H01A,H01B,H01C), C01A(H01H,H01I,H01J), C01B(H01K,
 H01L,H01M), C01C(H01N,H01O,H01P), C01D(H01Q,H01R,H01S), C01E(H01T,H01U,H01V),
 C01J(H01,H,HA), C00{(H00D,H00E,H00F), C01K(H0AA,HB,HC)
;
_atom_sites_solution_hydrogens     geom
_atom_sites_solution_primary       dual
_atom_sites_solution_secondary     ?
loop_
  _atom_site_label
  _atom_site_type_symbol
  _atom_site_fract_x
  _atom_site_fract_y
  _atom_site_fract_z
  _atom_site_U_iso_or_equiv
  _atom_site_adp_type
  _atom_site_occupancy
  _atom_site_site_symmetry_order
  _atom_site_calc_flag
  _atom_site_refinement_flags_posn
  _atom_site_refinement_flags_adp
  _atom_site_refinement_flags_occupancy
  _atom_site_disorder_assembly
  _atom_site_disorder_group
 F001 F 0.21534(17) 0.77059(6) 0.79976(10) 0.0309(4) Uani 1 1 d . . . . .
 F002 F 0.5631(2) 0.88404(7) 0.83066(11) 0.0375(4) Uani 1 1 d . . . . .
 F003 F 0.4973(2) 0.70817(7) 0.74943(12) 0.0409(4) Uani 1 1 d . . . . .
 F004 F -0.01920(18) 0.80873(8) 0.86895(11) 0.0401(4) Uani 1 1 d . . . . .
 F005 F 0.75664(18) 0.83973(8) 0.70184(11) 0.0411(4) Uani 1 1 d . . . . .
 F006 F 0.3053(2) 0.88411(8) 0.55301(12) 0.0447(5) Uani 1 1 d . . . . .
 F007 F 0.3293(2) 0.93875(7) 0.69929(14) 0.0462(5) Uani 1 1 d . . . . .
 F008 F -0.0832(2) 0.91201(9) 0.85565(15) 0.0519(5) Uani 1 1 d . . . . .
 F009 F 0.6605(2) 0.67939(9) 0.88657(14) 0.0530(5) Uani 1 1 d . . . . .
 F00A F 0.7240(2) 0.85369(10) 0.97126(12) 0.0539(6) Uani 1 1 d . . . . .
 F00B F 0.7796(2) 0.75109(11) 1.00040(12) 0.0584(7) Uani 1 1 d . . . . .
 F00C F 0.0961(2) 0.97545(8) 0.77029(17) 0.0569(6) Uani 1 1 d . . . . .
 F00D F 0.8936(2) 0.89982(11) 0.59606(15) 0.0611(6) Uani 1 1 d . . . . .
 F00E F 0.4473(3) 0.94448(11) 0.44785(14) 0.0665(7) Uani 1 1 d . . . . .
 N00F N 0.3551(2) 0.78060(9) 0.63250(13) 0.0263(5) Uani 1 1 d . . . . .
 F00G F 0.7426(3) 0.95402(12) 0.46734(16) 0.0767(8) Uani 1 1 d . . . . .
 N00H N 0.0817(3) 0.61872(11) 0.74897(15) 0.0346(6) Uani 1 1 d . . . . .
 H00H H 0.096476 0.583535 0.727391 0.042 Uiso 1 1 calc R . . . .
 N00I N 0.2902(12) 0.5650(4) 0.6487(5) 0.0275(13) Uani 0.671(9) 1 d . . P A 1
 C19 C 0.2118(3) 0.77288(11) 0.60538(16) 0.0259(5) Uani 1 1 d . . . . .
 H19 H 0.132757 0.788437 0.629853 0.031 Uiso 1 1 calc R . . . .
 C00K C 0.5216(3) 0.79819(11) 0.78098(16) 0.0254(5) Uani 1 1 d . . . . .
 C00L C 0.2017(3) 0.73895(12) 0.53700(16) 0.0312(6) Uani 1 1 d . . . . .
 H00L H 0.116434 0.727196 0.507776 0.037 Uiso 1 1 calc R . . . .
 C00M C 0.1905(3) 0.82192(11) 0.78940(16) 0.0258(5) Uani 1 1 d . . . . .
 C00N C 0.2835(3) 0.85185(11) 0.74186(16) 0.0253(5) Uani 1 1 d . . . . .
 C00O C 0.5509(3) 0.74695(12) 0.80074(17) 0.0303(6) Uani 1 1 d . . . . .
 C00P C 0.5204(3) 0.86025(11) 0.63714(16) 0.0284(5) Uani 1 1 d . . . . .
 C00Q C 0.5827(3) 0.83245(12) 0.84222(16) 0.0297(6) Uani 1 1 d . . . . .
 C00R C 0.6708(3) 0.86541(13) 0.64137(17) 0.0327(6) Uani 1 1 d . . . . .
 C00S C 0.4367(3) 0.75142(12) 0.57896(18) 0.0339(6) Uani 1 1 d . . . . .
 H00S H 0.538087 0.749572 0.582283 0.041 Uiso 1 1 calc R . . . .
 C00T C 0.3459(3) 0.72537(12) 0.51971(17) 0.0347(6) Uani 1 1 d . . . . .
 H00T H 0.374175 0.703086 0.476536 0.042 Uiso 1 1 calc R . . . .
 C00U C 0.2465(3) 0.90388(12) 0.7390(2) 0.0326(6) Uani 1 1 d . . . . .
 C00V C 0.0680(3) 0.84073(12) 0.82695(17) 0.0304(6) Uani 1 1 d . . . . .
 C00W C 0.4515(3) 0.88740(13) 0.56805(18) 0.0342(6) Uani 1 1 d . . . . .
 C00X C 0.6358(3) 0.73048(14) 0.87305(19) 0.0368(7) Uani 1 1 d . . . . .
 C00Y C 0.6675(3) 0.81797(14) 0.91527(17) 0.0368(7) Uani 1 1 d . . . . .
 C00Z C 0.3377(13) 0.4949(3) 0.7603(8) 0.031(2) Uani 0.671(9) 1 d . . P A 1
 H00A H 0.350108 0.519927 0.806180 0.047 Uiso 0.671(9) 1 calc GR . P A 1
 H00B H 0.398885 0.465488 0.773598 0.047 Uiso 0.671(9) 1 calc GR . P A 1
 H00C H 0.237551 0.484108 0.754603 0.047 Uiso 0.671(9) 1 calc GR . P A 1
 C010 C 0.6954(3) 0.76621(16) 0.93013(17) 0.0406(8) Uani 1 1 d . . . . .
 C011 C 0.1259(3) 0.92430(12) 0.7765(2) 0.0382(7) Uani 1 1 d . . . . .
 C012 C 0.0348(3) 0.89250(13) 0.8200(2) 0.0368(7) Uani 1 1 d . . . . .
 C013 C 0.5228(4) 0.91854(15) 0.5120(2) 0.0450(8) Uani 1 1 d . . . . .
 C014 C 0.7470(3) 0.89628(15) 0.5859(2) 0.0426(8) Uani 1 1 d . . . . .
 C015 C 0.0650(4) 0.66144(17) 0.8964(2) 0.0527(9) Uani 1 1 d . . . . .
 H01A H 0.108464 0.690432 0.868906 0.079 Uiso 1 1 calc GR . . . .
 H01B H 0.106741 0.658029 0.954615 0.079 Uiso 1 1 calc GR . . . .
 H01C H -0.038354 0.666867 0.897655 0.079 Uiso 1 1 calc GR . . . .
 C016 C 0.6721(4) 0.92330(16) 0.5212(2) 0.0496(9) Uani 1 1 d . . . . .
 C017 C 0.2048(4) 0.64839(13) 0.7163(3) 0.0568(11) Uani 1 1 d . . . . .
 H01D H 0.167707 0.670004 0.668589 0.068 Uiso 1 1 calc R . . . .
 H01E H 0.243361 0.671168 0.762087 0.068 Uiso 1 1 calc R . . . .
 C018 C 0.3239(5) 0.61698(17) 0.6869(3) 0.0661(14) Uani 1 1 d . . . . .
 H01G H 0.393809 0.612067 0.735840 0.079 Uiso 0.671(9) 1 calc R . P A 1
 H01F H 0.372502 0.636993 0.644000 0.079 Uiso 0.671(9) 1 calc R . P A 1
 H018 H 0.389045 0.633214 0.646868 0.079 Uiso 0.329(9) 1 calc R . P A 2
 B019 B 0.4212(3) 0.82222(12) 0.69701(17) 0.0244(5) Uani 1 1 d . . . . .
 C01A C 0.0545(5) 0.56437(17) 0.8795(2) 0.0578(11) Uani 1 1 d . . . . .
 H01H H -0.049790 0.560715 0.874681 0.087 Uiso 1 1 calc GR . . . .
 H01I H 0.088526 0.562088 0.939370 0.087 Uiso 1 1 calc GR . . . .
 H01J H 0.098055 0.537277 0.847314 0.087 Uiso 1 1 calc GR . . . .
 C01B C -0.0963(4) 0.6916(2) 0.7083(3) 0.0643(12) Uani 1 1 d . . . . .
 H01K H -0.061696 0.707197 0.762086 0.096 Uiso 1 1 calc GR . . . .
 H01L H -0.199387 0.697315 0.699177 0.096 Uiso 1 1 calc GR . . . .
 H01M H -0.046831 0.706715 0.661582 0.096 Uiso 1 1 calc GR . . . .
 C01C C 0.3987(5) 0.57743(18) 0.5081(3) 0.0670(12) Uani 1 1 d . . . . .
 H01N H 0.455622 0.604845 0.535122 0.101 Uiso 1 1 calc GR . . . .
 H01O H 0.366929 0.587415 0.450190 0.101 Uiso 1 1 calc GR . . . .
 H01P H 0.457043 0.546641 0.506327 0.101 Uiso 1 1 calc GR . . . .
 C01D C -0.1216(6) 0.6016(2) 0.6423(4) 0.0905(19) Uani 1 1 d . . . . .
 H01Q H -0.069791 0.608857 0.591552 0.136 Uiso 1 1 calc GR . . . .
 H01R H -0.223412 0.608890 0.630613 0.136 Uiso 1 1 calc GR . . . .
 H01S H -0.109374 0.565734 0.657545 0.136 Uiso 1 1 calc GR . . . .
 C01E C 0.1635(6) 0.5315(2) 0.5212(3) 0.0846(17) Uani 1 1 d . . . . .
 H01T H 0.209091 0.498379 0.514537 0.127 Uiso 1 1 calc GR . . . .
 H01U H 0.128267 0.544218 0.465470 0.127 Uiso 1 1 calc GR . . . .
 H01V H 0.083309 0.527919 0.557837 0.127 Uiso 1 1 calc GR . . . .
 C20 C 0.0933(10) 0.6126(2) 0.8462(3) 0.117(3) Uani 1 1 d . . . . .
 H20 H 0.199631 0.610536 0.855934 0.140 Uiso 1 1 calc R . . . .
 C01G C 0.2673(6) 0.5670(3) 0.5597(3) 0.100(2) Uani 1 1 d . . . . .
 H01W H 0.214242 0.599810 0.552274 0.120 Uiso 0.671(9) 1 calc R . P A 1
 H01X H 0.213918 0.599380 0.547933 0.120 Uiso 0.329(9) 1 calc R . P A 2
 C01H C -0.0657(5) 0.6329(3) 0.7118(4) 0.096(2) Uani 1 1 d . . . . .
 H01Y H -0.126899 0.622070 0.758313 0.115 Uiso 1 1 calc R . . . .
 C01I C 0.3812(6) 0.51992(18) 0.6731(3) 0.0385(13) Uani 0.671(9) 1 d . . P A 1
 H01Z H 0.389050 0.494836 0.626035 0.046 Uiso 0.671(9) 1 calc R . P A 1
 C01J C 0.5545(9) 0.5453(5) 0.7146(10) 0.111(5) Uani 0.671(9) 1 d . . P A 1
 H01 H 0.557766 0.581890 0.703948 0.166 Uiso 0.671(9) 1 calc GR . P A 1
 H H 0.631662 0.528535 0.686063 0.166 Uiso 0.671(9) 1 calc GR . P A 1
 HA H 0.566364 0.538963 0.775808 0.166 Uiso 0.671(9) 1 calc GR . P A 1
 N00J N 0.287(3) 0.5709(9) 0.6721(9) 0.029(3) Uani 0.329(9) 1 d . . P A 2
 C0AA C 0.3889(9) 0.5494(3) 0.7412(6) 0.031(2) Uani 0.329(9) 1 d . . P A 2
 C00{ C 0.5431(14) 0.5278(5) 0.6770(6) 0.029(2) Uani 0.329(9) 1 d . . P A 2
 H00D H 0.580957 0.495611 0.699765 0.044 Uiso 0.329(9) 1 calc GR . P A 2
 H00E H 0.618844 0.553530 0.680632 0.044 Uiso 0.329(9) 1 calc GR . P A 2
 H00F H 0.509089 0.523249 0.617519 0.044 Uiso 0.329(9) 1 calc GR . P A 2
 C01K C 0.335(4) 0.4944(11) 0.752(2) 0.069(10) Uani 0.329(9) 1 d . . P A 2
 H0AA H 0.231627 0.494639 0.757340 0.103 Uiso 0.329(9) 1 calc GR . P A 2
 HB H 0.382965 0.479243 0.802556 0.103 Uiso 0.329(9) 1 calc GR . P A 2
 HC H 0.356915 0.474376 0.701689 0.103 Uiso 0.329(9) 1 calc GR . P A 2

loop_
  _atom_site_aniso_label
  _atom_site_aniso_U_11
  _atom_site_aniso_U_22
  _atom_site_aniso_U_33
  _atom_site_aniso_U_23
  _atom_site_aniso_U_13
  _atom_site_aniso_U_12
 F001 0.0299(8) 0.0336(9) 0.0300(8) 0.0066(7) 0.0077(6) 0.0043(7)
 F002 0.0393(9) 0.0400(10) 0.0334(8) -0.0115(7) 0.0035(7) -0.0076(8)
 F003 0.0397(10) 0.0340(9) 0.0478(10) -0.0033(8) -0.0055(8) -0.0005(8)
 F004 0.0277(8) 0.0549(12) 0.0390(9) 0.0128(8) 0.0121(7) 0.0058(8)
 F005 0.0234(8) 0.0663(13) 0.0340(8) 0.0069(8) 0.0049(6) -0.0013(8)
 F006 0.0356(9) 0.0526(12) 0.0440(10) 0.0156(9) -0.0128(8) -0.0125(9)
 F007 0.0391(10) 0.0305(9) 0.0703(13) -0.0009(9) 0.0137(9) -0.0083(8)
 F008 0.0323(9) 0.0561(13) 0.0690(13) -0.0067(11) 0.0157(9) 0.0141(9)
 F009 0.0431(11) 0.0594(14) 0.0564(12) 0.0217(10) 0.0015(9) 0.0120(10)
 F00A 0.0415(10) 0.0910(17) 0.0284(8) -0.0223(10) -0.0045(7) -0.0100(11)
 F00B 0.0349(10) 0.111(2) 0.0287(9) 0.0127(11) -0.0050(7) 0.0121(11)
 F00C 0.0457(11) 0.0319(10) 0.0943(17) -0.0052(11) 0.0134(11) 0.0079(9)
 F00D 0.0338(10) 0.0942(18) 0.0573(12) 0.0145(12) 0.0184(9) -0.0140(11)
 F00E 0.0666(15) 0.0848(18) 0.0469(12) 0.0349(12) -0.0077(10) -0.0194(13)
 N00F 0.0242(10) 0.0320(12) 0.0226(9) -0.0029(8) 0.0016(8) -0.0021(9)
 F00G 0.0652(15) 0.108(2) 0.0590(14) 0.0367(14) 0.0197(12) -0.0248(15)
 N00H 0.0287(11) 0.0488(15) 0.0262(10) 0.0054(10) 0.0015(9) -0.0089(11)
 N00I 0.032(2) 0.027(3) 0.024(4) 0.000(3) 0.007(3) -0.002(2)
 C19 0.0234(11) 0.0306(13) 0.0234(11) 0.0030(10) -0.0004(9) -0.0044(10)
 C00K 0.0186(10) 0.0360(14) 0.0219(10) -0.0017(10) 0.0036(8) -0.0016(10)
 C00L 0.0363(14) 0.0350(15) 0.0217(11) 0.0023(10) -0.0030(10) -0.0086(12)
 C00M 0.0236(11) 0.0303(13) 0.0236(11) -0.0007(10) 0.0005(9) 0.0023(10)
 C00N 0.0219(11) 0.0307(13) 0.0232(11) -0.0029(10) -0.0003(9) -0.0004(10)
 C00O 0.0216(11) 0.0410(16) 0.0282(12) -0.0003(11) 0.0019(9) -0.0017(11)
 C00P 0.0296(12) 0.0346(14) 0.0211(10) -0.0025(10) 0.0027(9) -0.0061(11)
 C00Q 0.0246(12) 0.0425(16) 0.0227(11) -0.0042(11) 0.0052(9) -0.0039(11)
 C00R 0.0301(13) 0.0440(17) 0.0246(11) -0.0015(11) 0.0052(10) -0.0035(12)
 C00S 0.0298(13) 0.0426(17) 0.0297(13) -0.0080(12) 0.0053(10) -0.0006(12)
 C00T 0.0425(16) 0.0378(16) 0.0244(12) -0.0064(11) 0.0072(11) -0.0043(13)
 C00U 0.0260(13) 0.0310(14) 0.0408(14) -0.0031(12) 0.0022(11) -0.0047(11)
 C00V 0.0224(12) 0.0404(16) 0.0285(12) 0.0025(11) 0.0028(9) 0.0008(11)
 C00W 0.0326(14) 0.0421(16) 0.0276(12) 0.0037(12) -0.0017(10) -0.0105(12)
 C00X 0.0257(13) 0.0509(19) 0.0345(14) 0.0117(13) 0.0061(11) 0.0070(13)
 C00Y 0.0251(12) 0.065(2) 0.0211(11) -0.0094(12) 0.0028(9) -0.0065(13)
 C00Z 0.049(6) 0.015(3) 0.030(3) 0.002(2) 0.013(3) 0.001(3)
 C010 0.0253(13) 0.076(2) 0.0210(12) 0.0054(13) 0.0025(10) 0.0047(14)
 C011 0.0323(14) 0.0309(15) 0.0514(17) -0.0052(13) 0.0017(13) 0.0057(12)
 C012 0.0233(12) 0.0464(18) 0.0410(15) -0.0052(13) 0.0037(11) 0.0085(12)
 C013 0.0503(19) 0.053(2) 0.0309(14) 0.0113(14) -0.0030(13) -0.0113(16)
 C014 0.0311(14) 0.063(2) 0.0349(14) 0.0005(14) 0.0124(12) -0.0121(15)
 C015 0.053(2) 0.072(3) 0.0338(15) -0.0034(16) 0.0077(14) -0.0018(19)
 C016 0.0506(19) 0.066(2) 0.0338(15) 0.0094(15) 0.0151(14) -0.0195(18)
 C017 0.0384(17) 0.0298(16) 0.106(3) 0.0213(19) 0.0329(19) 0.0036(14)
 C018 0.057(2) 0.065(3) 0.082(3) -0.044(2) 0.043(2) -0.037(2)
 B019 0.0235(12) 0.0283(14) 0.0215(11) -0.0014(10) 0.0022(9) -0.0021(11)
 C01A 0.067(2) 0.076(3) 0.0319(15) 0.0170(17) 0.0122(16) 0.029(2)
 C01B 0.0409(19) 0.096(3) 0.057(2) 0.021(2) 0.0134(17) 0.018(2)
 C01C 0.077(3) 0.059(3) 0.070(3) -0.017(2) 0.038(2) -0.011(2)
 C01D 0.081(3) 0.097(4) 0.086(3) 0.033(3) -0.059(3) -0.028(3)
 C01E 0.081(3) 0.110(4) 0.061(3) 0.031(3) -0.012(2) -0.041(3)
 C20 0.261(9) 0.066(3) 0.0261(17) -0.0045(18) 0.030(3) -0.079(4)
 C01G 0.088(4) 0.141(5) 0.076(3) -0.068(3) 0.045(3) -0.067(4)
 C01H 0.043(2) 0.116(5) 0.125(5) -0.048(4) -0.037(3) 0.033(3)
 C01I 0.048(3) 0.032(2) 0.037(2) 0.0046(18) 0.0120(19) 0.006(2)
 C01J 0.034(4) 0.108(9) 0.191(13) 0.093(9) 0.022(6) 0.014(5)
 N00J 0.047(5) 0.025(6) 0.016(6) -0.004(5) 0.015(6) 0.001(4)
 C0AA 0.031(4) 0.027(4) 0.037(4) 0.001(3) 0.007(3) -0.001(3)
 C00{ 0.036(5) 0.031(5) 0.019(3) -0.012(3) -0.003(3) 0.004(4)
 C01K 0.054(16) 0.103(19) 0.048(13) 0.002(11) -0.008(10) 0.022(13)

_geom_special_details
;
 All esds (except the esd in the dihedral angle between two l.s. planes)
 are estimated using the full covariance matrix.  The cell esds are taken
 into account individually in the estimation of esds in distances, angles
 and torsion angles; correlations between esds in cell parameters are only
 used when they are defined by crystal symmetry.  An approximate (isotropic)
 treatment of cell esds is used for estimating esds involving l.s. planes.
;
loop_
  _geom_bond_atom_site_label_1
  _geom_bond_atom_site_label_2
  _geom_bond_distance
  _geom_bond_site_symmetry_2
  _geom_bond_publ_flag
 F001 C00M 1.353(3) . ?
 F002 C00Q 1.355(4) . ?
 F003 C00O 1.351(3) . ?
 F004 C00V 1.345(3) . ?
 F005 C00R 1.358(3) . ?
 F006 C00W 1.351(3) . ?
 F007 C00U 1.350(3) . ?
 F008 C012 1.343(3) . ?
 F009 C00X 1.353(4) . ?
 F00A C00Y 1.347(4) . ?
 F00B C010 1.352(3) . ?
 F00C C011 1.351(4) . ?
 F00D C014 1.349(4) . ?
 F00E C013 1.352(4) . ?
 N00F C19 1.371(3) . ?
 N00F C00S 1.375(3) . ?
 N00F B019 1.563(4) . ?
 F00G C016 1.344(4) . ?
 N00H C017 1.479(4) . ?
 N00H C20 1.508(5) . ?
 N00H C01H 1.483(5) . ?
 N00I C018 1.490(10) . ?
 N00I C01G 1.381(9) . ?
 N00I C01I 1.469(12) . ?
 C19 C00L 1.372(4) . ?
 C00K C00O 1.381(4) . ?
 C00K C00Q 1.389(4) . ?
 C00K B019 1.665(4) . ?
 C00L C00T 1.411(4) . ?
 C00M C00N 1.395(4) . ?
 C00M C00V 1.384(4) . ?
 C00N C00U 1.386(4) . ?
 C00N B019 1.664(4) . ?
 C00O C00X 1.390(4) . ?
 C00P C00R 1.385(4) . ?
 C00P C00W 1.396(4) . ?
 C00P B019 1.659(4) . ?
 C00Q C00Y 1.383(4) . ?
 C00R C014 1.390(4) . ?
 C00S C00T 1.376(4) . ?
 C00U C011 1.385(4) . ?
 C00V C012 1.374(4) . ?
 C00W C013 1.376(4) . ?
 C00X C010 1.367(5) . ?
 C00Y C010 1.377(5) . ?
 C00Z C01I 1.568(11) . ?
 C011 C012 1.377(5) . ?
 C013 C016 1.374(5) . ?
 C014 C016 1.370(5) . ?
 C015 C20 1.512(7) . ?
 C017 C018 1.457(5) . ?
 C018 N00J 1.25(2) . ?
 C018 C0AA 2.011(10) . ?
 C01A C20 1.403(6) . ?
 C01B C01H 1.540(8) . ?
 C01C C01G 1.509(6) . ?
 C01D C01H 1.416(7) . ?
 C01E C01G 1.426(7) . ?
 C01G N00J 1.739(15) . ?
 C01I C01J 1.802(13) . ?
 N00J C0AA 1.48(2) . ?
 C0AA C00{ 1.863(14) . ?
 C0AA C01K 1.52(3) . ?

loop_
  _geom_angle_atom_site_label_1
  _geom_angle_atom_site_label_2
  _geom_angle_atom_site_label_3
  _geom_angle
  _geom_angle_site_symmetry_1
  _geom_angle_site_symmetry_3
  _geom_angle_publ_flag
 C19 N00F C00S 106.5(2) . . ?
 C19 N00F B019 128.5(2) . . ?
 C00S N00F B019 123.8(2) . . ?
 C017 N00H C20 112.7(4) . . ?
 C017 N00H C01H 115.9(4) . . ?
 C01H N00H C20 114.7(5) . . ?
 C01G N00I C018 112.1(8) . . ?
 C01G N00I C01I 109.5(6) . . ?
 C01I N00I C018 120.8(7) . . ?
 N00F C19 C00L 110.3(2) . . ?
 C00O C00K C00Q 113.2(2) . . ?
 C00O C00K B019 128.4(2) . . ?
 C00Q C00K B019 118.4(2) . . ?
 C19 C00L C00T 106.5(2) . . ?
 F001 C00M C00N 120.1(2) . . ?
 F001 C00M C00V 115.5(2) . . ?
 C00V C00M C00N 124.5(3) . . ?
 C00M C00N B019 118.0(2) . . ?
 C00U C00N C00M 113.4(2) . . ?
 C00U C00N B019 128.6(2) . . ?
 F003 C00O C00K 121.4(2) . . ?
 F003 C00O C00X 114.3(3) . . ?
 C00K C00O C00X 124.3(3) . . ?
 C00R C00P C00W 113.0(2) . . ?
 C00R C00P B019 127.6(2) . . ?
 C00W C00P B019 119.0(2) . . ?
 F002 C00Q C00K 119.5(2) . . ?
 F002 C00Q C00Y 115.9(3) . . ?
 C00Y C00Q C00K 124.6(3) . . ?
 F005 C00R C00P 121.3(2) . . ?
 F005 C00R C014 114.3(3) . . ?
 C00P C00R C014 124.3(3) . . ?
 N00F C00S C00T 109.8(3) . . ?
 C00S C00T C00L 106.9(2) . . ?
 F007 C00U C00N 121.2(2) . . ?
 F007 C00U C011 115.0(3) . . ?
 C011 C00U C00N 123.8(3) . . ?
 F004 C00V C00M 120.6(3) . . ?
 F004 C00V C012 120.0(2) . . ?
 C012 C00V C00M 119.4(3) . . ?
 F006 C00W C00P 119.9(2) . . ?
 F006 C00W C013 115.7(3) . . ?
 C013 C00W C00P 124.3(3) . . ?
 F009 C00X C00O 120.2(3) . . ?
 F009 C00X C010 120.1(3) . . ?
 C010 C00X C00O 119.7(3) . . ?
 F00A C00Y C00Q 121.0(3) . . ?
 F00A C00Y C010 119.8(3) . . ?
 C010 C00Y C00Q 119.2(3) . . ?
 F00B C010 C00X 120.7(3) . . ?
 F00B C010 C00Y 120.4(3) . . ?
 C00X C010 C00Y 119.0(3) . . ?
 F00C C011 C00U 120.4(3) . . ?
 F00C C011 C012 119.4(3) . . ?
 C012 C011 C00U 120.2(3) . . ?
 F008 C012 C00V 120.9(3) . . ?
 F008 C012 C011 120.4(3) . . ?
 C00V C012 C011 118.7(3) . . ?
 F00E C013 C00W 120.6(3) . . ?
 F00E C013 C016 119.6(3) . . ?
 C016 C013 C00W 119.8(3) . . ?
 F00D C014 C00R 120.2(3) . . ?
 F00D C014 C016 120.2(3) . . ?
 C016 C014 C00R 119.6(3) . . ?
 F00G C016 C013 120.3(3) . . ?
 F00G C016 C014 120.9(3) . . ?
 C014 C016 C013 118.8(3) . . ?
 C018 C017 N00H 115.0(3) . . ?
 C017 C018 N00I 118.9(5) . . ?
 C017 C018 C0AA 124.2(4) . . ?
 N00J C018 C017 112.8(11) . . ?
 N00J C018 C0AA 47.2(11) . . ?
 N00F B019 C00K 114.6(2) . . ?
 N00F B019 C00N 107.9(2) . . ?
 N00F B019 C00P 104.83(19) . . ?
 C00N B019 C00K 104.17(19) . . ?
 C00P B019 C00K 111.0(2) . . ?
 C00P B019 C00N 114.6(2) . . ?
 N00H C20 C015 114.9(4) . . ?
 C01A C20 N00H 117.0(4) . . ?
 C01A C20 C015 119.8(4) . . ?
 N00I C01G C01C 117.1(6) . . ?
 N00I C01G C01E 116.6(7) . . ?
 C01C C01G N00J 118.5(10) . . ?
 C01E C01G C01C 115.5(4) . . ?
 C01E C01G N00J 118.7(10) . . ?
 N00H C01H C01B 114.6(4) . . ?
 C01D C01H N00H 115.6(4) . . ?
 C01D C01H C01B 118.6(5) . . ?
 N00I C01I C00Z 112.1(6) . . ?
 N00I C01I C01J 106.2(6) . . ?
 C00Z C01I C01J 96.3(7) . . ?
 C018 N00J C01G 104.3(14) . . ?
 C018 N00J C0AA 94.3(14) . . ?
 C0AA N00J C01G 136.3(13) . . ?
 N00J C0AA C018 38.4(9) . . ?
 N00J C0AA C00{ 101.1(9) . . ?
 N00J C0AA C01K 103.5(17) . . ?
 C00{ C0AA C018 104.6(6) . . ?
 C01K C0AA C018 140.2(14) . . ?
 C01K C0AA C00{ 92.3(14) . . ?

_shelx_res_file
;
TITL mk07152_a.res in P2(1)/c
    mk07152.res
    created by SHELXL-2018/3 at 20:58:48 on 25-Feb-2020
REM Old TITL mk07152 in P2(1)/c
REM SHELXT solution in P2(1)/c: R1 0.232, Rweak 0.161, Alpha 0.042
REM <I/s> 0.487 for 186 systematic absences, Orientation as input
REM Formula found by SHELXT: C34 B2 N4 F15
CELL 0.71073 9.1801 25.8209 15.4554 90 93.512 90
ZERR 4 0.0004 0.0013 0.0005 0 0.003 0
LATT 1
SYMM -X,0.5+Y,0.5-Z
SFAC C H B N F
UNIT 144 148 4 12 60

L.S. 20
PLAN  20
SIZE 0.2 0.2 0.05
BOND
list 4
fmap 2 53
ACTA
REM <olex2.extras>
REM <HklSrc "%.\\mk07152.hkl">
REM </olex2.extras>

WGHT    0.112100    5.004200
FVAR       0.82836   0.67141
F001  5    0.215337    0.770591    0.799765    11.00000    0.02989    0.03363 =
         0.02997    0.00664    0.00766    0.00434
F002  5    0.563134    0.884044    0.830660    11.00000    0.03932    0.03997 =
         0.03341   -0.01149    0.00345   -0.00756
F003  5    0.497306    0.708167    0.749431    11.00000    0.03975    0.03401 =
         0.04784   -0.00328   -0.00547   -0.00049
F004  5   -0.019201    0.808734    0.868946    11.00000    0.02769    0.05487 =
         0.03899    0.01280    0.01206    0.00580
F005  5    0.756636    0.839726    0.701841    11.00000    0.02343    0.06634 =
         0.03404    0.00689    0.00485   -0.00126
F006  5    0.305260    0.884110    0.553011    11.00000    0.03560    0.05262 =
         0.04403    0.01565   -0.01282   -0.01248
F007  5    0.329316    0.938750    0.699294    11.00000    0.03912    0.03053 =
         0.07029   -0.00087    0.01366   -0.00825
F008  5   -0.083222    0.912012    0.855647    11.00000    0.03230    0.05612 =
         0.06897   -0.00674    0.01573    0.01412
F009  5    0.660494    0.679387    0.886566    11.00000    0.04307    0.05935 =
         0.05640    0.02171    0.00145    0.01204
F00A  5    0.724045    0.853689    0.971262    11.00000    0.04147    0.09105 =
         0.02839   -0.02234   -0.00447   -0.01002
F00B  5    0.779650    0.751091    1.000400    11.00000    0.03494    0.11075 =
         0.02872    0.01274   -0.00499    0.01208
F00C  5    0.096087    0.975451    0.770292    11.00000    0.04570    0.03187 =
         0.09434   -0.00515    0.01344    0.00789
F00D  5    0.893622    0.899815    0.596065    11.00000    0.03376    0.09425 =
         0.05732    0.01455    0.01839   -0.01400
F00E  5    0.447286    0.944476    0.447849    11.00000    0.06655    0.08477 =
         0.04691    0.03493   -0.00768   -0.01942
N00F  4    0.355130    0.780599    0.632498    11.00000    0.02418    0.03202 =
         0.02264   -0.00290    0.00163   -0.00211
F00G  5    0.742571    0.954016    0.467345    11.00000    0.06524    0.10770 =
         0.05901    0.03671    0.01966   -0.02481
N00H  4    0.081710    0.618716    0.748974    11.00000    0.02872    0.04884 =
         0.02622    0.00543    0.00147   -0.00892
AFIX  13
H00H  2    0.096476    0.583535    0.727391    11.00000   -1.20000
AFIX   0
PART 1
N00I  4    0.290203    0.565045    0.648738    21.00000    0.03243    0.02686 =
         0.02388    0.00020    0.00732   -0.00244

PART 0
C19   1    0.211826    0.772882    0.605379    11.00000    0.02344    0.03059 =
         0.02338    0.00302   -0.00036   -0.00436
AFIX  43
H19   2    0.132757    0.788437    0.629853    11.00000   -1.20000
AFIX   0
C00K  1    0.521561    0.798185    0.780985    11.00000    0.01859    0.03605 =
         0.02194   -0.00175    0.00360   -0.00162
C00L  1    0.201656    0.738949    0.537003    11.00000    0.03628    0.03504 =
         0.02165    0.00226   -0.00299   -0.00865
AFIX  43
H00L  2    0.116434    0.727196    0.507776    11.00000   -1.20000
AFIX   0
C00M  1    0.190464    0.821916    0.789404    11.00000    0.02360    0.03026 =
         0.02357   -0.00067    0.00047    0.00232
C00N  1    0.283548    0.851854    0.741862    11.00000    0.02189    0.03066 =
         0.02316   -0.00289   -0.00033   -0.00044
C00O  1    0.550898    0.746946    0.800736    11.00000    0.02162    0.04104 =
         0.02820   -0.00032    0.00185   -0.00173
C00P  1    0.520394    0.860250    0.637141    11.00000    0.02960    0.03456 =
         0.02107   -0.00249    0.00270   -0.00605
C00Q  1    0.582735    0.832453    0.842223    11.00000    0.02457    0.04249 =
         0.02265   -0.00417    0.00525   -0.00391
C00R  1    0.670842    0.865415    0.641371    11.00000    0.03010    0.04400 =
         0.02457   -0.00155    0.00521   -0.00347
C00S  1    0.436726    0.751423    0.578956    11.00000    0.02982    0.04259 =
         0.02969   -0.00796    0.00526   -0.00059
AFIX  43
H00S  2    0.538087    0.749572    0.582283    11.00000   -1.20000
AFIX   0
C00T  1    0.345916    0.725373    0.519710    11.00000    0.04253    0.03780 =
         0.02436   -0.00636    0.00718   -0.00430
AFIX  43
H00T  2    0.374175    0.703086    0.476536    11.00000   -1.20000
AFIX   0
C00U  1    0.246543    0.903879    0.739009    11.00000    0.02596    0.03101 =
         0.04080   -0.00311    0.00215   -0.00471
C00V  1    0.068007    0.840733    0.826952    11.00000    0.02238    0.04041 =
         0.02852    0.00251    0.00275    0.00081
C00W  1    0.451542    0.887401    0.568046    11.00000    0.03263    0.04206 =
         0.02759    0.00369   -0.00170   -0.01048
C00X  1    0.635835    0.730478    0.873052    11.00000    0.02573    0.05085 =
         0.03447    0.01167    0.00613    0.00697
C00Y  1    0.667539    0.817965    0.915267    11.00000    0.02506    0.06451 =
         0.02109   -0.00940    0.00278   -0.00655

PART 1
C00Z  1    0.337716    0.494939    0.760325    21.00000    0.04919    0.01486 =
         0.03046    0.00247    0.01285    0.00086
AFIX 137
H00A  2    0.350108    0.519927    0.806180    21.00000   -1.50000
H00B  2    0.398885    0.465488    0.773598    21.00000   -1.50000
H00C  2    0.237551    0.484108    0.754603    21.00000   -1.50000
AFIX   0

PART 0
C010  1    0.695400    0.766214    0.930128    11.00000    0.02529    0.07565 =
         0.02104    0.00538    0.00255    0.00467
C011  1    0.125908    0.924299    0.776471    11.00000    0.03226    0.03086 =
         0.05142   -0.00523    0.00169    0.00571
C012  1    0.034787    0.892497    0.820034    11.00000    0.02328    0.04639 =
         0.04097   -0.00521    0.00366    0.00854
C013  1    0.522820    0.918538    0.512032    11.00000    0.05032    0.05297 =
         0.03091    0.01128   -0.00295   -0.01126
C014  1    0.746991    0.896282    0.585910    11.00000    0.03107    0.06311 =
         0.03486    0.00048    0.01240   -0.01212

C015  1    0.064952    0.661440    0.896421    11.00000    0.05319    0.07166 =
         0.03381   -0.00341    0.00768   -0.00182
AFIX 137
H01A  2    0.108464    0.690432    0.868906    11.00000   -1.50000
H01B  2    0.106741    0.658029    0.954615    11.00000   -1.50000
H01C  2   -0.038354    0.666867    0.897655    11.00000   -1.50000
AFIX   0

C016  1    0.672081    0.923301    0.521168    11.00000    0.05062    0.06582 =
         0.03384    0.00940    0.01507   -0.01948
C017  1    0.204781    0.648389    0.716326    11.00000    0.03837    0.02979 =
         0.10561    0.02134    0.03285    0.00360
AFIX  23
H01D  2    0.167707    0.670004    0.668589    11.00000   -1.20000
H01E  2    0.243361    0.671168    0.762087    11.00000   -1.20000
AFIX   0
C018  1    0.323935    0.616984    0.686871    11.00000    0.05680    0.06473 =
         0.08152   -0.04384    0.04324   -0.03690
PART 1
AFIX  23
H01G  2    0.393809    0.612067    0.735840    21.00000   -1.20000
H01F  2    0.372502    0.636993    0.644000    21.00000   -1.20000
AFIX  13
PART 0
PART 2
H018  2    0.389045    0.633214    0.646868   -21.00000   -1.20000
AFIX   0

PART 0
B019  3    0.421155    0.822217    0.697011    11.00000    0.02349    0.02830 =
         0.02149   -0.00144    0.00217   -0.00214

C01A  1    0.054459    0.564368    0.879515    11.00000    0.06723    0.07550 =
         0.03189    0.01702    0.01225    0.02908
AFIX 137
H01H  2   -0.049790    0.560715    0.874681    11.00000   -1.50000
H01I  2    0.088526    0.562088    0.939370    11.00000   -1.50000
H01J  2    0.098055    0.537277    0.847314    11.00000   -1.50000
AFIX   0
C01B  1   -0.096282    0.691560    0.708337    11.00000    0.04088    0.09624 =
         0.05697    0.02070    0.01343    0.01802
AFIX 137
H01K  2   -0.061696    0.707197    0.762086    11.00000   -1.50000
H01L  2   -0.199387    0.697315    0.699177    11.00000   -1.50000
H01M  2   -0.046831    0.706715    0.661582    11.00000   -1.50000
AFIX   0
C01C  1    0.398683    0.577428    0.508138    11.00000    0.07656    0.05887 =
         0.06987   -0.01735    0.03837   -0.01097
AFIX 137
H01N  2    0.455622    0.604845    0.535122    11.00000   -1.50000
H01O  2    0.366929    0.587415    0.450190    11.00000   -1.50000
H01P  2    0.457043    0.546641    0.506327    11.00000   -1.50000
AFIX   0
C01D  1   -0.121569    0.601579    0.642279    11.00000    0.08105    0.09670 =
         0.08604    0.03267   -0.05866   -0.02785
AFIX 137
H01Q  2   -0.069791    0.608857    0.591552    11.00000   -1.50000
H01R  2   -0.223412    0.608890    0.630613    11.00000   -1.50000
H01S  2   -0.109374    0.565734    0.657545    11.00000   -1.50000
AFIX   0
C01E  1    0.163516    0.531480    0.521237    11.00000    0.08117    0.10973 =
         0.06104    0.03078   -0.01192   -0.04073
AFIX 137
H01T  2    0.209091    0.498379    0.514537    11.00000   -1.50000
H01U  2    0.128267    0.544218    0.465470    11.00000   -1.50000
H01V  2    0.083309    0.527919    0.557837    11.00000   -1.50000
AFIX   0
C20   1    0.093302    0.612619    0.846174    11.00000    0.26126    0.06622 =
         0.02606   -0.00448    0.03044   -0.07922
AFIX  13
H20   2    0.199631    0.610536    0.855934    11.00000   -1.20000
AFIX   0
C01G  1    0.267334    0.567025    0.559669    11.00000    0.08752    0.14108 =
         0.07598   -0.06774    0.04452   -0.06708
PART 1
AFIX  13
H01W  2    0.214242    0.599810    0.552274    21.00000   -1.20000
AFIX  13
PART 0
PART 2
H01X  2    0.213918    0.599380    0.547933   -21.00000   -1.20000
AFIX   0
PART 0
C01H  1   -0.065698    0.632936    0.711811    11.00000    0.04273    0.11601 =
         0.12473   -0.04797   -0.03747    0.03259
AFIX  13
H01Y  2   -0.126899    0.622070    0.758313    11.00000   -1.20000
AFIX   0
PART 1
C01I  1    0.381165    0.519920    0.673103    21.00000    0.04789    0.03199 =
         0.03678    0.00457    0.01200    0.00632
AFIX  13
H01Z  2    0.389050    0.494836    0.626035    21.00000   -1.20000
AFIX   0
C01J  1    0.554483    0.545290    0.714574    21.00000    0.03415    0.10810 =
         0.19140    0.09299    0.02188    0.01438
AFIX 137
H01   2    0.557766    0.581890    0.703948    21.00000   -1.50000
H     2    0.631662    0.528535    0.686063    21.00000   -1.50000
HA    2    0.566364    0.538963    0.775808    21.00000   -1.50000
AFIX   0
PART 0
PART 2
N00J  4    0.287456    0.570880    0.672124   -21.00000    0.04750    0.02505 =
         0.01629   -0.00395    0.01475    0.00110
C0AA  1    0.388893    0.549398    0.741207   -21.00000    0.03063    0.02667 =
         0.03738    0.00070    0.00684   -0.00081
C00{  1    0.543140    0.527833    0.676999   -21.00000    0.03645    0.03144 =
         0.01936   -0.01173   -0.00297    0.00431
AFIX 137
H00D  2    0.580957    0.495611    0.699765   -21.00000   -1.50000
H00E  2    0.618844    0.553530    0.680632   -21.00000   -1.50000
H00F  2    0.509089    0.523249    0.617519   -21.00000   -1.50000
AFIX   0
C01K  1    0.335175    0.494369    0.751656   -21.00000    0.05426    0.10330 =
         0.04794    0.00167   -0.00843    0.02201
AFIX 137
H0AA  2    0.231627    0.494639    0.757340   -21.00000   -1.50000
HB    2    0.382965    0.479243    0.802556   -21.00000   -1.50000
HC    2    0.356915    0.474376    0.701689   -21.00000   -1.50000
AFIX   0
HKLF 4


REM  mk07152_a.res in P2(1)/c
REM wR2 = 0.2565, GooF = S = 1.047, Restrained GooF = 1.047 for all data
REM R1 = 0.0898 for 7039 Fo > 4sig(Fo) and 0.1276 for all 10490 data
REM 543 parameters refined using 0 restraints

END

WGHT      0.1120      5.0095

REM Highest difference peak  1.181,  deepest hole -1.290,  1-sigma level  0.098
Q1    1  -0.0018  0.6215  0.8367  11.00000  0.05    1.15
Q2    1   0.3159  0.5397  0.5934  11.00000  0.05    1.00
Q3    1  -0.0312  0.6422  0.6619  11.00000  0.05    0.90
Q4    1   0.2606  0.5809  0.5583  11.00000  0.05    0.82
Q5    1  -0.0642  0.6212  0.7205  11.00000  0.05    0.79
Q6    1   0.2695  0.6334  0.6644  11.00000  0.05    0.62
Q7    1   0.4052  0.6383  0.6757  11.00000  0.05    0.57
Q8    1  -0.1948  0.6133  0.6801  11.00000  0.05    0.57
Q9    1   0.2033  0.6834  0.7334  11.00000  0.05    0.49
Q10   1   0.3443  0.6153  0.7011  11.00000  0.05    0.48
Q11   1   0.2209  0.6448  0.7610  11.00000  0.05    0.44
Q12   1   0.3207  0.5038  0.6000  11.00000  0.05    0.44
Q13   1   0.3568  0.5991  0.7646  11.00000  0.05    0.42
Q14   1  -0.2164  0.6194  0.6188  11.00000  0.05    0.41
Q15   1   0.5598  0.5575  0.6344  11.00000  0.05    0.41
Q16   1   0.2471  0.6402  0.6022  11.00000  0.05    0.39
Q17   1   0.2606  0.6375  0.8007  11.00000  0.05    0.36
Q18   1   0.5673  0.5547  0.7313  11.00000  0.05    0.36
Q19   1  -0.0883  0.6043  0.8215  11.00000  0.05    0.36
Q20   1   0.0349  0.5394  0.8431  11.00000  0.05    0.34
;
_shelx_res_checksum                24556
_shelx_hkl_file
;
   0   0   3   -2.01    1.97
   0   0  -3    3.90    1.92
   0   0  -3    1.50    1.86
   0   0  -4 4011.11   42.01
   0   0   5    1.70    2.14
   0   0  -5    3.33    2.55
   0   0  -5    1.17    2.11
   0   0  -6  544.15   19.71
   0   0   6  537.68   19.50
   0   0  -7    2.32    2.77
   0   0  -7   -2.52    2.72
   0   0   7    3.80    2.61
   0   0  -8 1039.96   30.66
   0   0  -8 1083.79   31.81
   0   0  -9    3.51    3.08
   0   0  -9    3.68    3.09
   0   0 -10   64.38    9.23
   0   0 -10   54.53    8.17
   0   0 -11    2.98    3.70
   0   0 -11    1.29    3.92
   0   0 -12  115.32   13.03
   0   0 -12   94.66   11.91
   0   0 -13    6.53    5.39
   0   0 -13   -5.17    5.49
   0   0 -14   17.41    7.36
   0   0 -14    2.25    4.88
   0   0 -15    5.10    5.33
   0   0 -15    1.07    5.01
   0   0 -16   81.17   13.86
   0   0 -16   88.64   13.67
   0   0 -17   14.21    8.08
   0   0 -17   -2.01    7.38
   0   0 -18  327.18   27.15
   0   0 -18  337.88   27.67
   0   0 -19    2.32    7.04
   0   0 -19    0.71    7.04
   0   0 -20   16.94    8.59
   0   0 -20   25.70   10.51
   0   0 -21    3.55    7.57
   0   0 -22   35.94   12.61
   0   1   1    0.15    0.21
   0  -1  -1   -0.35    0.48
   0   1  -1   -0.46    0.62
   0  -1  -2  303.04    7.66
   0   1   2  295.21    7.69
   0   1   2  302.41    8.60
   0  -1  -2  320.49    8.48
   0  -1   2  302.45    8.74
   0   1  -2  301.34    8.86
   0  -1  -4 1985.46   28.58
   0  -1  -4 2034.14   30.50
   0   1   4 2001.85   29.08
   0   1  -4 1928.53   30.34
   0   1  -6 1393.62   31.78
   0  -1  -6 1402.94   30.23
   0  -1  -6 1635.05   33.44
   0   1   6 1463.12   31.32
   0  -1   6 1581.42   33.98
   0   1  -7 1072.12   29.71
   0  -1  -7 1039.85   28.13
   0  -1  -7 1127.29   29.85
   0   1   7 1051.60   29.09
   0  -1   7 1024.65   29.48
   0  -1  -8  142.97   11.53
   0   1  -8  140.12   11.66
   0  -1  -8  142.56   11.57
   0   1  -8  141.67   11.94
   0   1  -9  371.82   20.11
   0  -1  -9  338.59   18.43
   0   1  -9  335.40   19.00
   0  -1  -9  358.93   19.22
   0  -1 -10   48.77    8.13
   0   1 -10   31.40    6.71
   0  -1 -10   33.33    6.76
   0   1 -10   53.56    8.25
   0   1 -11   96.89   11.90
   0  -1 -11  102.84   11.79
   0  -1 -11   71.90    9.82
   0   1 -11   82.68   10.55
   0   1 -12   10.46    5.25
   0  -1 -12    8.81    5.40
   0   1 -12    9.75    5.32
   0  -1 -12    8.60    5.57
   0   1 -13  361.47   24.01
   0  -1 -13  334.11   22.48
   0  -1 -13  386.93   24.17
   0   1 -13  364.16   23.86
   0  -1 -14    8.12    4.91
   0   1 -14   17.98    6.68
   0   1 -14   13.46    6.41
   0   1 -15  234.96   21.02
   0  -1 -15  191.21   18.74
   0   1 -15  194.02   19.23
   0  -1 -15  195.66   18.69
   0   1 -16   99.18   15.59
   0  -1 -16   74.51   12.89
   0   1 -16  105.21   15.50
   0  -1 -16   86.75   13.22
   0  -1 -17  -10.63    6.99
   0   1 -17    5.83    6.97
   0  -1 -17   -0.74    5.02
   0   1 -17    3.37    5.29
   0  -1 -18   17.42    7.73
   0   1 -18   33.99   11.44
   0   1 -18   23.52    9.41
   0  -1 -18   12.17    7.38
   0  -1 -19   -8.10    8.21
   0   1 -19   24.29   10.84
   0  -1 -19    2.22    6.69
   0   1 -19    7.78    9.10
   0  -1 -20  150.16   20.21
   0   1 -20  167.70   22.34
   0   1 -20  149.61   20.24
   0   1 -21   61.71   14.38
   0  -1 -21   76.34   15.91
   0   1 -21   85.43   16.31
   0   1 -22  121.98   20.31
   0  -1 -22  118.84   19.97
   0  -2   1    6.90    1.54
   0  -2  -2  240.52    6.61
   0   2   2  223.99    6.44
   0   2   2  227.76    7.52
   0   2  -2  240.19    8.57
   0   2   3  791.26   15.22
   0  -2  -3  848.21   15.41
   0   2   3  799.68   17.12
   0  -2  -3  835.31   16.84
   0   2  -3  863.11   18.91
   0  -2   3  791.27   17.75
   0  -2  -4 3364.91   36.11
   0  -2  -4 3334.19   38.96
   0   2   4 3246.60   40.47
   0   2  -4 3242.65   41.15
   0  -2   4 3355.60   41.85
   0   2   5  148.68    8.94
   0  -2  -5  163.05    9.15
   0   2   5  185.56   10.98
   0  -2  -5  151.81    9.32
   0   2  -5  163.78   10.35
   0  -2   5  178.88   10.85
   0  -2  -6   85.41    7.43
   0  -2  -6   88.58    7.85
   0   2  -6   84.76    8.37
   0   2   6   83.28    7.46
   0  -2   6   87.36    8.57
   0   2  -7 1854.82   40.51
   0  -2  -7 1870.71   36.45
   0   2   7 1775.36   36.62
   0  -2   7 1860.68   40.66
   0  -2  -8  492.09   20.32
   0   2  -8  485.26   22.31
   0  -2  -8  480.91   20.81
   0  -2  -9  704.44   25.98
   0   2  -9  652.12   27.23
   0  -2  -9  697.24   26.65
   0   2  -9  733.89   28.67
   0  -2 -10 2713.29   53.49
   0   2 -10 2793.21   58.73
   0  -2 -10 2939.16   57.22
   0   2 -10 2859.72   58.95
   0   2 -11   15.03    6.15
   0  -2 -11   15.17    5.44
   0  -2 -11   30.45    6.79
   0   2 -11   24.55    6.46
   0   2 -12  330.00   22.62
   0  -2 -12  303.09   20.29
   0   2 -12  339.89   22.33
   0  -2 -12  305.76   20.55
   0   2 -13   45.14    9.61
   0  -2 -13   45.94    9.12
   0   2 -13   40.19    9.17
   0  -2 -13   32.57    7.62
   0   2 -14  347.16   24.95
   0  -2 -14  426.47   25.97
   0   2 -14  414.11   26.55
   0  -2 -14  421.18   25.99
   0  -2 -15  534.35   30.17
   0   2 -15  469.64   29.99
   0   2 -15  497.76   29.80
   0  -2 -15  502.32   29.92
   0  -2 -16   62.07   11.81
   0   2 -16   45.83   10.72
   0  -2 -16   32.39    9.10
   0   2 -16   38.41   10.32
   0  -2 -17   97.05   15.01
   0   2 -17   85.41   14.78
   0  -2 -17   96.61   14.63
   0   2 -17  112.44   16.41
   0  -2 -18  131.20   17.90
   0   2 -18  121.50   17.23
   0   2 -18  102.23   16.00
   0  -2 -18  102.86   15.89
   0  -2 -19    9.91    9.23
   0   2 -19   -9.19    8.36
   0   2 -19    3.95    7.24
   0  -2 -20    2.41    6.26
   0   2 -20   -1.48    7.39
   0   2 -20    7.47    8.35
   0   2 -21   43.65   13.41
   0  -2 -21   47.41   12.59
   0   2 -21   53.03   13.55
   0  -2 -22   31.60   11.83
   0   2 -22   18.64   11.47
   0   2 -22   27.95   11.16
   0  -3   0    0.74    0.74
   0   3   0   -0.33    0.83
   0  -3  -1   16.50    1.62
   0   3   1   14.85    1.52
   0  -3   1   12.05    2.08
   0   3   3   51.73    4.07
   0  -3  -3   56.88    4.18
   0   3   3   67.24    5.27
   0   3  -3   53.04    5.56
   0  -3   3   41.02    4.57
   0   3   4  633.08   15.62
   0  -3  -4  625.86   15.19
   0  -3  -4  629.44   17.30
   0   3   4  629.17   17.87
   0  -3   4  630.64   18.72
   0   3  -4  681.70   19.53
   0   3   6 1852.24   34.10
   0  -3  -6 1847.18   32.37
   0  -3  -6 1869.72   35.05
   0   3   6 1728.41   36.78
   0  -3   6 2045.51   40.03
   0   3  -6 1970.75   39.54
   0   3   7   17.18    4.21
   0   3  -7   14.39    4.63
   0  -3  -7   21.01    4.25
   0   3   7   22.38    4.82
   0  -3  -7   16.32    4.52
   0  -3  -8 4138.98   57.46
   0   3   8 4073.21   59.58
   0   3  -8 3956.72   64.65
   0  -3  -9  640.93   24.16
   0  -3  -9  616.47   24.78
   0   3 -10   28.29    7.18
   0  -3 -10   32.50    6.44
   0   3 -10   23.00    6.36
   0  -3 -10   25.66    6.42
   0   3 -11    1.30    4.25
   0  -3 -11   -2.48    3.19
   0   3 -11    0.89    4.54
   0  -3 -11   -0.79    4.27
   0   3 -12    4.64    4.55
   0  -3 -12    8.16    3.73
   0  -3 -12   10.64    5.16
   0   3 -12    6.00    4.91
   0   3 -13    0.53    5.08
   0  -3 -13    8.48    6.20
   0   3 -13    8.85    6.09
   0  -3 -13    6.66    5.33
   0   3 -14   92.73   14.03
   0  -3 -14   76.92   11.80
   0  -3 -14   79.00   11.70
   0   3 -14   70.98   12.06
   0  -3 -15  153.54   16.54
   0   3 -15  128.08   16.06
   0  -3 -15  158.99   17.22
   0   3 -15  149.93   17.23
   0  -3 -16  468.04   28.72
   0   3 -16  487.04   31.78
   0  -3 -16  538.30   31.57
   0   3 -16  506.24   31.34
   0   3 -17   35.73   10.51
   0  -3 -17   51.60   11.21
   0   3 -17   37.67   10.02
   0  -3 -17   42.43   10.49
   0  -3 -18   32.73   10.01
   0   3 -18   43.56   11.53
   0   3 -18   47.53   11.87
   0   3 -19    1.89    7.01
   0  -3 -19   -5.99    6.99
   0   3 -19    1.40    7.33
   0   3 -20   -1.80    7.26
   0  -3 -20   -7.92    7.26
   0   3 -20    1.50    7.50
   0   3 -21  191.64   24.61
   0  -3 -21  249.19   26.19
   0   3 -21  267.43   27.66
   0  -3 -22   64.11   14.90
   0   3 -22   86.48   17.99
   0   4  -4 8131.80   70.09
   0   4   5 1187.05   24.17
   0  -4  -5 1179.58   22.99
   0   4   5 1110.18   26.77
   0  -4   5 1176.75   28.44
   0   4   6  348.10   14.50
   0  -4  -6  320.57   13.31
   0   4   6  334.68   16.27
   0  -4  -6  359.14   15.78
   0  -4   6  368.68   17.51
   0   4  -6  337.85   17.26
   0  -4  -7 4853.72   56.96
   0   4   7 4762.08   58.78
   0  -4  -7 4831.01   62.27
   0  -4  -8  640.79   22.41
   0  -4  -8  623.34   23.83
   0   4   8  622.83   23.19
   0   4  -8  608.68   25.48
   0  -4  -9   70.78    8.08
   0  -4  -9   90.91   10.01
   0   4  -9  103.92   11.96
   0  -4 -10 1590.48   39.87
   0  -4 -10 1619.16   42.70
   0  -4 -11   -0.84    3.61
   0   4 -11    1.61    4.66
   0  -4 -11    1.40    5.01
   0   4 -11    1.80    4.45
   0  -4 -12  209.49   16.69
   0   4 -12  248.71   20.01
   0   4 -12  245.28   19.74
   0  -4 -12  222.27   17.82
   0   4 -13  951.75   40.26
   0  -4 -13  924.58   35.35
   0   4 -13  881.85   38.87
   0  -4 -13  965.63   38.27
   0  -4 -14   34.68    7.98
   0   4 -14   55.03   11.07
   0   4 -14   63.51   11.80
   0  -4 -14   38.68    9.05
   0   4 -15   14.99    8.08
   0  -4 -15   18.41    7.45
   0  -4 -15    6.71    5.21
   0   4 -15    8.95    6.85
   0  -4 -16  128.53   15.81
   0   4 -16  108.54   15.93
   0   4 -16  112.51   15.44
   0   4 -17   10.32    8.35
   0  -4 -17    1.58    5.89
   0   4 -17    3.16    6.54
   0  -4 -18    4.59    6.23
   0   4 -18    6.94    6.87
   0   4 -18    1.60    7.19
   0  -4 -19   35.68   10.05
   0   4 -19   61.09   13.83
   0   4 -19   48.04   12.57
   0  -4 -20   25.40    9.68
   0   4 -20   17.32   10.58
   0   4 -20   23.69    9.69
   0  -4 -21    8.86    7.50
   0   4 -21   -3.71    9.27
   0   4 -21   10.42    8.15
   0  -4 -22   22.14   11.10
   0   4 -22    2.95    8.06
   0  -5   0   -0.32    1.75
   0   5   0    0.71    2.11
   0   5   2  510.31   10.81
   0  -5  -2  517.68   10.73
   0   5  -2  545.17   16.09
   0  -5   2  497.85   15.16
   0   5  -3 4129.01   48.20
   0   5   4 2056.75   27.78
   0  -5   4 2101.11   37.13
   0   5   5   99.50    7.02
   0  -5  -5   99.45    6.90
   0   5   5   92.48    7.97
   0   5  -5  107.64    9.45
   0  -5   5  104.89    9.15
   0  -5  -6 2150.60   33.96
   0   5   6 2180.69   36.06
   0   5   6 2231.05   42.32
   0  -5   6 2084.70   42.55
   0   5   7 3938.05   52.98
   0  -5  -7 3952.44   50.08
   0   5  -7 3859.47   62.81
   0  -5  -8 2207.36   40.69
   0   5   8 2134.84   42.48
   0  -5  -9   99.75    9.49
   0   5  -9   96.17   11.58
   0  -5 -10   97.22    9.98
   0  -5 -10   99.63   10.69
   0   5 -10   84.27   11.45
   0   5 -11   16.14    6.88
   0  -5 -11   10.80    3.54
   0  -5 -11    6.76    3.86
   0   5 -12 1486.69   49.49
   0  -5 -12 1375.34   40.73
   0  -5 -12 1422.91   43.39
   0   5 -12 1438.72   46.56
   0   5 -13  398.49   26.80
   0  -5 -13  382.18   22.73
   0   5 -13  461.04   28.13
   0   5 -14 1909.52   60.32
   0  -5 -14 1957.68   53.46
   0   5 -15   43.73   11.30
   0  -5 -15   48.61    9.81
   0   5 -15   45.82   11.12
   0   5 -16  110.12   16.20
   0  -5 -16   98.29   13.60
   0   5 -16   95.88   14.53
   0  -5 -17  131.01   16.97
   0   5 -17  117.77   16.91
   0   5 -17  161.51   19.25
   0   5 -18   17.28    9.40
   0  -5 -18    8.30    6.21
   0   5 -18    9.40    7.06
   0  -5 -19    4.96    6.47
   0   5 -19   -0.26    6.67
   0   5 -19   -3.40    6.11
   0   5 -20   37.28   12.88
   0  -5 -20   40.66   11.11
   0   5 -20   42.15   11.97
   0   5 -21   56.45   15.10
   0  -5 -21   50.97   12.98
   0   5 -21   18.39    9.20
   0   5 -22   40.23   12.61
   0   6   1  472.97   11.07
   0  -6   1  480.14   14.49
   0   6   1  495.78   13.19
   0  -6  -4   91.32    5.86
   0   6   4  100.73    6.27
   0  -6   4  110.05    8.97
   0   6   5 2956.72   37.29
   0  -6  -5 3009.93   36.12
   0   6   5 2775.61   43.61
   0  -6   5 2791.53   47.51
   0   6  -5 2713.76   47.07
   0   6   6  441.77   16.17
   0  -6  -6  452.01   15.55
   0   6   6  441.33   18.88
   0   6  -6  450.64   20.76
   0   6   7 3085.46   46.33
   0  -6  -7 3108.28   44.63
   0   6  -7 2985.82   57.19
   0   6   8   70.53    8.20
   0  -6  -8   66.74    7.40
   0   6  -8   60.31    9.41
   0  -6  -9 2086.47   41.68
   0   6  -9 1938.12   49.47
   0  -6 -10   -0.52    2.96
   0   6 -10   18.41    7.22
   0  -6 -11  396.46   20.73
   0   6 -11  423.30   25.91
   0  -6 -12  144.34   13.64
   0   6 -12  139.36   15.81
   0   6 -13  644.51   34.20
   0  -6 -13  621.38   28.44
   0   6 -13  658.62   33.37
   0   6 -14  293.74   24.84
   0  -6 -14  304.67   20.90
   0  -6 -15  164.42   16.65
   0   6 -15  167.19   19.34
   0   6 -15  137.31   17.02
   0   6 -16  196.26   21.56
   0  -6 -16  166.86   16.80
   0   6 -16  141.15   17.93
   0   6 -17    4.19    6.39
   0  -6 -17    2.86    4.86
   0   6 -17    1.89    7.20
   0  -6 -18   10.18    7.12
   0   6 -18   14.34    8.27
   0   6 -18   -1.09    8.27
   0   6 -19   -4.16    7.01
   0  -6 -19    5.25    6.30
   0   6 -19    5.94    7.96
   0   6 -20    5.49    7.25
   0  -6 -20    4.70    6.57
   0   6 -20   17.64    9.96
   0   6 -21   22.52   10.42
   0  -6 -21    7.38    7.77
   0   6 -21   27.24   10.48
   0  -7   0   -1.64    2.23
   0   7   0    0.94    2.20
   0   7   1  168.61    7.30
   0   7   1  173.48    8.65
   0  -7   1  178.64    9.70
   0   7  -1  167.16    9.13
   0  -7  -3  487.79   12.49
   0   7   3  495.51   12.84
   0   7  -3  492.10   18.15
   0  -7   3  475.34   17.73
   0   7   5   86.30    6.54
   0  -7  -5   76.14    5.94
   0   7   5   92.84    8.46
   0   7  -5   76.40    8.89
   0  -7   5   76.41    8.73
   0  -7  -6  473.75   15.93
   0   7   6  445.81   16.18
   0   7  -6  481.48   22.06
   0  -7  -7  156.53   10.28
   0   7   7  142.14    9.85
   0   7  -7  145.67   13.31
   0  -7  -8  231.16   13.16
   0   7   8  229.35   14.01
   0   7  -8  248.67   18.33
   0   7  -9   29.07    7.47
   0  -7  -9   21.88    4.27
   0  -7 -10 1435.92   36.19
   0   7 -10 1422.56   45.45
   0  -7 -11  555.08   24.08
   0   7 -11  514.49   29.18
   0  -7 -12  106.78   11.50
   0   7 -12   60.85   11.22
   0  -7 -13  506.55   25.26
   0   7 -13  452.05   29.21
   0  -7 -14  247.95   18.83
   0   7 -14  245.50   22.28
   0   7 -14  260.66   22.39
   0  -7 -15  279.58   20.99
   0   7 -15  295.77   25.83
   0   7 -15  292.26   25.01
   0  -7 -16   53.03   10.21
   0   7 -16   41.96   11.86
   0   7 -16   31.63    9.64
   0  -7 -17   84.67   13.04
   0   7 -17  131.31   19.13
   0   7 -17  124.11   17.68
   0   7 -18    9.30    8.42
   0  -7 -18    5.58    5.98
   0   7 -18    8.07    7.43
   0  -7 -19    6.87    6.27
   0   7 -19   10.93    8.97
   0   7 -19   -0.32    6.28
   0   7 -20    1.44    8.58
   0   7 -20   -6.29    9.62
   0  -7 -20   -6.48    8.05
   0  -7 -21  105.90   16.90
   0   7 -21   87.03   18.28
   0   7 -21  101.12   18.72
   0   8   0  160.85    9.52
   0  -8   0  184.75    9.80
   0   8   1  373.97   11.75
   0  -8   1  360.91   14.48
   0   8   1  339.32   12.48
   0   8  -1  354.35   14.12
   0   8   2   19.34    2.80
   0  -8  -2   13.79    2.95
   0  -8   2   27.11    4.37
   0   8  -2   24.93    4.33
   0  -8  -4  290.89   10.79
   0   8   4  283.87   11.05
   0   8  -4  272.79   15.47
   0  -8   4  256.99   14.68
   0   8   5  127.98    8.00
   0  -8  -5  118.26    7.56
   0   8   5  108.44    9.16
   0   8  -5  117.94   11.27
   0  -8  -6   94.50    7.35
   0   8   6  107.37    8.25
   0   8  -6   85.90   10.16
   0  -8  -7    4.88    2.56
   0   8   7    5.86    2.72
   0   8  -7    3.34    4.37
   0  -8  -8  232.53   12.88
   0   8   8  237.14   14.15
   0   8  -8  224.79   17.37
   0  -8  -9 1321.65   32.95
   0   8  -9 1361.49   44.11
   0  -8 -10  252.85   15.26
   0   8 -10  249.27   19.82
   0  -8 -11  111.20   11.09
   0   8 -11  120.45   15.41
   0  -8 -12 1507.12   41.42
   0   8 -12 1348.29   49.89
   0  -8 -13    8.51    4.68
   0   8 -13   11.05    7.14
   0   8 -14   22.95    9.58
   0  -8 -14   31.23    7.38
   0   8 -15    8.96    7.76
   0  -8 -15   -0.60    4.05
   0   8 -15   -4.86    6.63
   0  -8 -16   48.59    9.76
   0   8 -16   79.06   14.52
   0   8 -16   47.68   11.15
   0  -8 -17   24.75    7.92
   0   8 -17   25.47    9.82
   0   8 -17   46.45   12.92
   0   8 -18   67.00   14.49
   0  -8 -18   59.46   11.89
   0   8 -18   58.71   13.59
   0   8 -19   82.12   17.71
   0  -8 -19  118.36   16.24
   0   8 -19   91.17   16.71
   0   8 -20    0.52    7.87
   0   8 -20    6.22    7.10
   0   8 -21    8.50    8.93
   0   8 -21   14.26    9.91
   0  -9   0   -1.31    2.25
   0   9   0   -0.76    2.66
   0   9   1  164.41    8.72
   0  -9   1  148.31    9.75
   0   9   1  146.90    9.17
   0   9  -1  166.99   10.15
   0   9   2 2951.28   33.20
   0  -9  -2 2952.93   34.38
   0  -9   2 2995.09   45.32
   0   9  -2 3020.80   45.37
   0  -9  -3  148.97    7.99
   0   9   3  165.27    8.30
   0  -9   3  178.04   11.92
   0   9  -3  167.60   11.94
   0  -9  -4  152.81    8.18
   0   9   4  164.39    8.68
   0   9  -4  118.17   10.87
   0  -9   4   96.19    9.65
   0   9  -5 7863.16   88.10
   0  -9  -6 2785.09   39.63
   0   9   6 2790.36   40.69
   0   9  -6 2759.91   56.12
   0  -9  -7  428.42   16.29
   0   9   7  464.00   18.20
   0   9  -7  453.13   23.75
   0  -9  -8  219.83   12.53
   0   9   8  222.23   13.51
   0   9  -8  198.73   16.89
   0  -9  -9   -0.34    2.51
   0   9  -9    3.50    4.59
   0  -9 -10   23.24    5.40
   0   9 -10    9.05    5.67
   0  -9 -11  194.18   14.23
   0   9 -11  185.20   18.29
   0  -9 -12  740.24   28.87
   0   9 -12  741.22   36.99
   0  -9 -13 1497.04   43.12
   0   9 -13 1362.46   52.37
   0   9 -14    7.42    6.76
   0  -9 -14   14.38    5.77
   0   9 -15   28.92    9.67
   0   9 -15   47.36   11.06
   0  -9 -15   39.65    8.19
   0   9 -16   -4.46    8.29
   0   9 -16    4.11    5.76
   0  -9 -16    0.25    4.67
   0   9 -17    0.36    6.36
   0   9 -17   -4.64    5.82
   0  -9 -17    3.10    5.27
   0   9 -18   -2.77    6.70
   0   9 -18   -2.91    7.02
   0  -9 -18   -4.68    5.26
   0   9 -19    5.15    7.41
   0   9 -19   -2.46    7.81
   0  -9 -19    0.85    5.52
   0   9 -20   36.66   11.76
   0   9 -20   42.01   12.33
   0   9 -21    4.04    8.14
   0 -10   0  666.48   20.85
   0  10   0  642.90   20.18
   0  10   1  202.39   10.11
   0  10   1  188.89   10.39
   0 -10   1  199.83   11.92
   0  10  -1  198.46   11.86
   0 -10   2 3857.29   53.73
   0  10   2 3926.32   47.96
   0  10  -2 3776.26   53.14
   0 -10   3 7224.16   77.91
   0  10  -3 7289.57   78.79
   0 -10  -4 1952.60   29.60
   0  10   4 1988.71   30.65
   0  10  -4 1962.83   42.95
   0 -10  -5    1.97    2.29
   0  10   5    4.94    2.29
   0  10  -5    2.45    3.80
   0 -10  -6 1988.74   32.93
   0  10   6 1986.37   35.04
   0  10  -6 2049.61   48.62
   0 -10  -7 1040.13   25.74
   0  10  -7 1101.92   37.71
   0 -10  -8  954.61   25.97
   0  10  -8  978.33   37.14
   0 -10  -9  165.86   11.61
   0  10  -9  181.18   17.80
   0 -10 -10  263.70   15.46
   0  10 -10  224.21   19.43
   0 -10 -11  311.46   17.78
   0  10 -11  338.09   24.54
   0 -10 -12  650.78   27.08
   0  10 -12  580.05   33.78
   0 -10 -13  605.26   27.24
   0  10 -13  680.97   37.67
   0  10 -14    1.54    6.01
   0 -10 -14   -0.52    4.25
   0 -10 -15  493.01   26.77
   0  10 -15  476.93   33.68
   0  10 -16   12.86    7.01
   0  10 -16   20.92    8.46
   0 -10 -16   18.32    6.43
   0 -10 -17   87.48   13.20
   0  10 -17   67.86   14.65
   0  10 -17   85.37   15.63
   0  10 -18   14.86    7.79
   0  10 -18   27.32   10.44
   0 -10 -18   19.53    8.08
   0  10 -19    8.63   10.52
   0  10 -19   33.02   12.48
   0 -10 -19   10.46    7.12
   0  10 -20    8.96    7.98
   0  10 -20   12.86    8.64
   0  10 -21   -5.10    9.65
   0 -11   0    0.12    2.85
   0  11   0    3.72    2.82
   0  11   1  150.22    9.56
   0  11   1  164.58   10.68
   0 -11   1  190.94   12.09
   0  11  -1  194.16   12.61
   0  11   2  689.76   18.15
   0  11   2  663.79   20.23
   0 -11   2  645.15   22.99
   0  11  -2  644.99   23.28
   0  11   3 3241.88   38.78
   0 -11  -3 3135.21   40.18
   0 -11   3 3334.88   54.78
   0  11  -3 3084.62   53.17
   0  11   4 4413.55   46.73
   0 -11  -4 4385.93   47.04
   0 -11  -5 1030.82   23.20
   0  11   5 1042.26   24.06
   0 -11  -6  302.95   13.17
   0  11   6  289.06   13.73
   0  11  -6  279.88   18.44
   0 -11  -7 1703.99   32.39
   0  11   7 1611.48   33.83
   0 -11  -8   52.94    6.57
   0  11  -8   41.72    9.63
   0 -11  -9  153.83   11.29
   0  11  -9  144.97   15.89
   0 -11 -10   61.95    7.87
   0  11 -10   37.10    8.40
   0 -11 -11 1354.13   36.10
   0  11 -11 1349.74   49.69
   0  11 -12   12.60    8.25
   0 -11 -12   -5.43    4.48
   0  11 -13   21.11    8.66
   0 -11 -13    4.09    4.11
   0  11 -14  119.68   17.72
   0 -11 -14  107.55   12.40
   0 -11 -15  271.79   19.82
   0  11 -15  231.71   24.10
   0  11 -16   40.99   11.16
   0 -11 -16   37.98    8.67
   0  11 -17   -6.05    8.81
   0  11 -17   -7.61    7.50
   0 -11 -17    2.25    4.73
   0  11 -18    3.10    9.02
   0  11 -18   15.39    9.77
   0 -11 -18   10.36    6.07
   0  11 -19    3.43    8.16
   0  11 -19   -3.29    8.01
   0  11 -20   34.60   12.17
   0  11 -20   22.69   10.85
   0  11 -21   13.77    9.87
   0  12   0  371.59   15.83
   0  12   0  398.71   17.22
   0 -12   1  386.57   18.43
   0  12   1  401.35   17.03
   0  12  -1  421.96   18.81
   0  12   2  534.47   16.80
   0 -12   2  602.81   23.50
   0  12   2  566.83   19.91
   0  12  -2  566.12   22.42
   0 -12  -3 1987.33   32.73
   0  12   3 1943.64   31.40
   0  12  -3 1961.77   44.17
   0 -12  -4   66.41    6.44
   0  12   4   74.13    6.48
   0  12  -4   72.85    9.74
   0 -12  -5 1300.28   25.89
   0  12   5 1278.22   27.53
   0  12  -5 1288.80   38.58
   0 -12  -6  306.99   13.73
   0  12   6  304.87   14.15
   0  12  -6  315.13   20.23
   0 -12  -7  126.45    9.43
   0  12   7  107.76    9.16
   0  12  -7  103.98   12.66
   0 -12  -8   30.02    5.31
   0  12  -8   10.11    5.12
   0 -12  -9   11.40    3.66
   0  12  -9   14.93    6.40
   0 -12 -10 2894.56   50.48
   0  12 -10 1987.27   60.38
   0 -12 -11  389.49   19.54
   0  12 -11  345.03   25.98
   0 -12 -12   66.43    9.08
   0  12 -12   58.88   12.56
   0 -12 -13   11.74    5.19
   0  12 -13    7.84    7.46
   0 -12 -14  112.38   12.34
   0  12 -14   93.64   15.56
   0  12 -15   -4.37    7.36
   0 -12 -15   15.45    6.53
   0  12 -16    5.41    7.07
   0 -12 -16    3.93    4.18
   0  12 -17   52.68   13.76
   0  12 -17   57.30   12.96
   0 -12 -17   40.92    9.54
   0  12 -18    8.62    7.07
   0  12 -18    3.97    8.25
   0 -12 -18    7.14    5.55
   0  12 -19   26.88   12.53
   0  12 -19   20.42    9.41
   0  12 -20   15.34   10.98
   0  12 -20   19.12   10.49
   0  13   0    0.90    3.02
   0  13   0    7.32    4.33
   0  13   1  598.55   22.20
   0 -13   1  584.15   23.38
   0  13  -1  629.90   23.68
   0  13   2 2082.90   34.76
   0  13   2 2087.20   39.33
   0  13  -2 2080.13   44.59
   0  13   3 4362.91   49.65
   0  13   3 4391.46   57.44
   0  13   4 4860.75   53.59
   0 -13  -4 4937.18   54.11
   0  13  -4 4805.96   73.70
   0 -13  -5   25.42    4.52
   0  13   5   28.69    4.60
   0  13  -5   22.22    6.74
   0 -13  -6 1154.54   26.51
   0  13   6 1150.77   28.15
   0  13  -6 1224.32   40.41
   0 -13  -7   36.05    5.49
   0  13   7   39.47    5.96
   0  13  -7   42.25    8.62
   0 -13  -8    1.67    2.78
   0  13  -8    2.29    4.61
   0 -13  -9 1397.63   33.20
   0  13  -9 1500.90   50.26
   0 -13 -10  258.89   15.22
   0  13 -10  248.99   21.59
   0 -13 -11   14.06    4.32
   0  13 -11   14.31    8.43
   0 -13 -12   91.42   10.30
   0  13 -12  100.52   15.90
   0  13 -13    6.36    6.27
   0 -13 -13    3.98    4.04
   0  13 -14    7.98    6.58
   0 -13 -14    1.09    3.56
   0  13 -15   -0.48    6.38
   0 -13 -15    6.94    4.75
   0  13 -16   52.85   13.01
   0 -13 -16   47.44    9.21
   0  13 -17   45.83   13.10
   0 -13 -17   55.71   10.73
   0  13 -18    1.31    7.83
   0  13 -18   -0.57    7.83
   0  13 -19   48.78   14.76
   0  13 -19   40.46   12.97
   0  13 -20   11.56   10.23
   0  14   0  773.11   25.50
   0  14   0 1073.11   30.48
   0  14   1 5817.70   62.82
   0  14   1 5798.38   69.39
   0  14  -1 5713.87   73.82
   0  14   2  433.28   19.03
   0  14  -2  412.09   21.22
   0  14   3 1825.23   33.48
   0  14  -3 1905.86   46.29
   0  14   4  813.12   22.78
   0 -14  -4  822.68   23.07
   0  14  -4  802.85   30.99
   0 -14  -5 1323.28   28.97
   0  14   5 1404.23   30.42
   0  14  -5 1308.64   40.82
   0 -14  -6   47.23    5.94
   0  14   6   40.84    5.69
   0  14  -6   39.81    8.34
   0 -14  -7  291.04   14.46
   0  14  -7  252.60   19.84
   0 -14  -8 1554.13   33.79
   0  14  -8 1519.94   50.05
   0 -14  -9    3.03    3.29
   0  14  -9    0.68    5.54
   0 -14 -10  769.95   26.10
   0  14 -10  872.00   41.33
   0 -14 -11  123.74   11.13
   0  14 -11  124.25   17.07
   0 -14 -12  204.64   15.00
   0  14 -12  239.01   23.11
   0 -14 -13   85.60   10.28
   0  14 -13   87.95   15.28
   0  14 -14   10.16    8.49
   0 -14 -14   15.80    6.38
   0  14 -15    6.09    8.76
   0 -14 -15   -2.11    5.26
   0  14 -16   -0.11    7.71
   0 -14 -16   -3.71    4.19
   0  14 -17    6.63    7.77
   0 -14 -17    6.45    5.22
   0  14 -18  -16.42   11.02
   0  14 -18   12.60    9.69
   0  14 -19   40.40   12.01
   0  14 -19   55.29   14.53
   0  14 -20   16.21    9.99
   0  15   0   -0.87    3.70
   0  15   1    5.01    3.46
   0  15  -1    3.59    3.91
   0  15   2  928.61   25.45
   0  15   2  909.95   28.11
   0  15  -2  879.35   31.07
   0  15   3    4.73    2.86
   0  15   3    2.70    3.40
   0  15  -3    1.14    3.90
   0  15   4  197.06   11.69
   0  15   4  205.16   13.84
   0  15  -4  196.79   15.96
   0 -15  -5 1444.63   32.07
   0  15   5 1388.63   31.08
   0  15  -5 1333.47   42.50
   0 -15  -6  592.85   20.52
   0  15  -6  620.18   30.31
   0 -15  -7   46.06    6.17
   0  15  -7   28.39    8.15
   0 -15  -8  336.10   16.43
   0  15  -8  344.19   24.79
   0 -15  -9  423.26   18.64
   0  15  -9  375.60   26.93
   0 -15 -10  289.00   16.26
   0  15 -10  330.43   26.07
   0 -15 -11    2.01    3.70
   0  15 -11   -3.56    8.51
   0 -15 -12   81.39   10.15
   0  15 -12  107.35   17.33
   0  15 -13    1.43    7.71
   0 -15 -13   -0.68    3.88
   0  15 -14   12.95    8.20
   0 -15 -14   17.64    6.18
   0  15 -15   17.21    9.54
   0 -15 -15   14.27    5.47
   0  15 -16   31.35   11.54
   0 -15 -16   15.60    5.93
   0  15 -17   10.00    8.63
   0  15 -18   20.25   11.17
   0  15 -18   28.72   10.79
   0  15 -19   45.50   14.86
   0  15 -19   31.28   11.31
   0  16   0  244.97   16.14
   0  16   1   80.86    9.02
   0  16  -1   86.35   10.29
   0  16   2  197.63   13.77
   0  16  -2  220.69   16.29
   0  16   3   63.71    7.17
   0  16   3   60.16    8.19
   0  16  -3   51.99    8.88
   0  16   4  122.30    9.52
   0  16   4  143.20   12.25
   0  16  -4  159.31   15.10
   0 -16  -5   79.20    7.96
   0  16  -5   51.47    9.83
   0 -16  -6   11.30    3.58
   0  16  -6    7.37    5.63
   0 -16  -7  180.91   12.09
   0  16  -7  167.58   17.35
   0 -16  -8  462.26   19.13
   0  16  -8  578.84   32.49
   0 -16  -9 4969.39   64.66
   0  16  -9 4673.18   94.61
   0 -16 -10   39.31    6.54
   0  16 -10   47.60   11.35
   0 -16 -11  366.75   19.08
   0  16 -11  407.82   30.93
   0 -16 -12   73.92    9.30
   0  16 -12   72.81   13.92
   0 -16 -13    5.93    3.94
   0  16 -13    7.58    7.46
   0 -16 -14  133.98   13.40
   0  16 -14   59.33   13.81
   0 -16 -15   57.88    9.25
   0  16 -15   80.75   16.21
   0  16 -16    0.17    7.09
   0  16 -17   18.38   10.88
   0  16 -18   24.42   11.99
   0  16 -19   43.79   13.37
   0  17   0    2.96    4.51
   0  17   1  616.71   25.39
   0  17  -1  688.61   28.45
   0  17  -2   -1.24    4.79
   0  17   2   -2.09    3.39
   0  17   3    6.17    3.48
   0  17  -3    5.08    4.43
   0  17   4  195.20   13.84
   0  17  -4  174.83   16.30
   0  17   5   46.85    7.30
   0  17  -5   57.09   10.16
   0 -17  -6  204.16   12.90
   0  17  -6  212.43   19.09
   0 -17  -7  174.27   12.36
   0  17  -7  216.93   20.05
   0 -17  -8 2049.55   40.82
   0  17  -8 1983.67   60.96
   0 -17  -9    8.91    4.24
   0  17  -9   18.58    7.25
   0 -17 -10  211.42   14.52
   0  17 -10  214.04   21.68
   0 -17 -11  234.91   15.70
   0  17 -11  225.46   23.64
   0 -17 -12   20.54    5.67
   0  17 -12   22.28    9.89
   0 -17 -13  153.59   13.59
   0  17 -13  143.49   19.71
   0  17 -14   34.83   13.37
   0 -17 -14   27.97    6.74
   0  17 -15   24.04    9.94
   0  17 -16   23.11   11.49
   0  17 -17   50.75   14.13
   0  17 -18    3.41    8.41
   0  17 -19   13.44    9.68
   0  18   0  631.76   27.79
   0  18  -1   22.70    6.03
   0  18   1   30.82    6.51
   0  18   2  134.66   12.91
   0  18  -2  112.99   12.95
   0  18   3  551.97   24.12
   0  18  -3  535.17   27.48
   0  18   4  554.51   24.25
   0  18  -4  510.41   27.57
   0  18   5  506.60   23.33
   0  18  -5  497.62   28.28
   0  18  -6   28.14    8.41
   0 -18  -7    2.80    3.41
   0  18  -7   12.67    7.07
   0 -18  -8 1127.30   31.77
   0  18  -8 1101.24   46.37
   0 -18  -9   96.54    9.52
   0  18  -9  142.39   17.80
   0 -18 -10   28.05    5.85
   0  18 -10   43.99   11.32
   0 -18 -11    8.33    4.29
   0  18 -11    2.05    7.20
   0 -18 -12    2.06    4.00
   0  18 -12    1.09    6.52
   0 -18 -13   56.57    8.86
   0  18 -13   57.29   14.26
   0 -18 -14  245.70   17.69
   0  18 -14  194.54   23.96
   0  18 -15   31.24   11.75
   0  18 -16   51.70   14.41
   0  18 -17  -14.28   11.57
   0  18 -18    1.70    9.72
   0  19   0   -2.34    4.78
   0  19   1  814.19   30.80
   0  19  -1  421.12   24.58
   0  19  -2   -4.49    5.59
   0  19   2   -6.28    4.63
   0  19   3   -9.62    5.85
   0  19  -3    4.03    4.69
   0  19   4  142.90   13.15
   0  19  -4  127.75   14.15
   0  19   5   71.50    9.36
   0  19  -5   94.34   13.27
   0  19   6  280.85   18.47
   0  19  -6  277.06   22.81
   0 -19  -7 1252.28   33.30
   0  19  -7 1166.73   46.83
   0 -19  -8  377.02   18.91
   0  19  -8  306.55   25.26
   0 -19  -9    0.23    3.93
   0  19  -9   22.50    8.80
   0 -19 -10   84.68    9.69
   0  19 -10   86.03   14.66
   0 -19 -11  137.85   12.30
   0  19 -11  186.63   21.95
   0 -19 -12   81.95    9.78
   0  19 -12  108.73   18.51
   0 -19 -13   13.51    5.99
   0  19 -13   20.74    9.25
   0  19 -14   37.77   11.48
   0  19 -15   19.70   10.50
   0  19 -16   20.71   10.82
   0  19 -17  -13.33   12.31
   0  20   0  244.56   18.02
   0  20  -1   20.36    6.65
   0  20   1   18.85    6.21
   0  20   2    0.28    4.29
   0  20  -2   -1.10    5.30
   0  20   3   20.53    6.52
   0  20  -3    8.96    5.67
   0  20   4  207.88   16.22
   0  20  -4  188.14   18.26
   0  20   5   25.37    6.75
   0  20  -5   21.34    8.35
   0  20   6  607.08   26.80
   0  20  -6  576.05   32.91
   0  20   7  718.77   30.17
   0  20  -7  570.98   33.66
   0 -20  -8    0.09    3.85
   0  20  -8   16.87    7.81
   0 -20  -9  430.47   20.78
   0  20  -9  412.52   30.33
   0 -20 -10  118.24   11.54
   0  20 -10  112.78   17.27
   0 -20 -11   70.09    9.69
   0  20 -11   69.30   14.97
   0 -20 -12   76.19   10.02
   0  20 -12   75.23   15.81
   0  20 -13   48.89   13.19
   0  20 -14   13.07   10.19
   0  20 -15    7.68    9.46
   0  20 -16   -8.22   10.16
   0  20 -17   24.70   11.94
   0  21   0   -0.90    5.15
   0  21  -1   33.70    8.98
   0  21   1   33.79    7.57
   0  21   2  127.77   13.23
   0  21  -2  139.29   15.15
   0  21   3  179.78   15.41
   0  21  -3  141.11   15.90
   0  21   4   14.96    5.60
   0  21  -4   19.21    7.50
   0  21   5  184.28   14.92
   0  21  -5  191.47   19.40
   0  21   6   58.28    9.85
   0  21  -6   65.14   12.94
   0  21   7   10.47    5.36
   0  21  -7   19.36    8.98
   0  21   8  633.75   29.60
   0  21  -8  670.49   38.26
   0 -21  -9   28.63    6.71
   0  21  -9   12.36    9.34
   0 -21 -10   34.44    7.20
   0  21 -10   36.41   12.25
   0 -21 -11   24.46    5.72
   0  21 -11    7.15    7.23
   0  21 -12  134.41   20.00
   0  21 -13  159.02   22.03
   0  21 -14   -1.77    9.74
   0  21 -15  231.36   27.76
   0  21 -16   34.82   13.45
   0  22   0  540.11   28.47
   0  22   1   18.96    6.20
   0  22  -1   27.75    7.45
   0  22   2  363.33   22.22
   0  22  -2  372.15   24.74
   0  22   3   61.15   10.02
   0  22  -3   53.76   10.19
   0  22   4  379.94   22.41
   0  22  -4  291.69   23.76
   0  22   5  135.87   14.17
   0  22  -5  111.78   15.13
   0  22   6    7.69    5.33
   0  22  -6    6.62    6.67
   0  22   7  275.30   19.41
   0  22  -7  284.44   24.75
   0  22   8  562.51   27.85
   0  22  -8  499.64   34.05
   0  22  -9    7.58    6.96
   0 -22 -10   48.98    7.79
   0  22 -10   51.83   13.20
   0  22 -11   35.87   13.04
   0  22 -12  374.24   33.07
   0  22 -13  129.40   19.66
   0  22 -14   32.82   12.17
   0  22 -15   -6.69   10.20
   0  22 -16   -3.52    9.53
   0  23   0    0.89    4.32
   0  23  -1  103.23   13.49
   0  23   1  120.33   14.21
   0  23   2   38.04    8.70
   0  23  -2   25.33    8.16
   0  23   3   91.51   11.82
   0  23  -3   91.44   13.69
   0  23   4  739.66   32.11
   0  23  -4  813.47   38.60
   0  23   5  222.13   17.70
   0  23  -5  250.97   23.14
   0  23   6  118.77   13.46
   0  23  -6  131.55   17.90
   0  23   7  181.62   16.34
   0  23  -7  188.06   21.48
   0  23   8   28.37    7.37
   0  23  -8   35.80   11.54
   0  23   9    1.32    4.70
   0  23  -9   18.00    9.38
   0  23  10   19.93    7.09
   0  23 -10   28.05   12.21
   0  23 -11   20.75    8.84
   0  23 -12   14.43   10.68
   0  23 -13   72.96   16.10
   0  23 -14  217.79   27.59
   0  23 -15   27.33   12.26
   0  23 -16   42.74   14.86
   0  24   0  579.58   30.57
   0  24  -1   43.62    9.93
   0  24   1   44.94    9.45
   0  24  -2   38.41    9.65
   0  24   2   63.07   10.69
   0  24  -3   15.09    8.00
   0  24   3   -5.30    5.08
   0  24   4  219.78   18.38
   0  24  -4  179.64   19.00
   0  24   5  141.13   14.94
   0  24  -5  165.68   18.69
   0  24   6    5.39    5.24
   0  24  -6   15.51    9.88
   0  24   7   63.70   10.39
   0  24  -7   52.98   12.44
   0  24   8   52.88   10.05
   0  24  -8   48.42   12.23
   0  24   9   24.71    7.34
   0  24  -9   36.16   11.96
   0  24 -10   68.23   14.70
   0  24 -11   40.59   12.97
   0  24 -12  143.47   22.24
   0  24 -13   17.23   11.26
   0  24 -14    7.33    9.22
   0  24 -15   19.32    9.73
   0  25   0   -5.97    5.60
   0  25   1   81.88   12.38
   0  25  -1   77.11   12.83
   0  25  -2    1.33    5.69
   0  25   2   -4.44    5.49
   0  25   3  348.73   23.23
   0  25  -3  320.46   25.82
   0  25   4   99.99   12.65
   0  25  -4   74.42   12.62
   0  25  -5   27.81    9.84
   0  25   5   44.77    9.56
   0  25   6   54.33    9.88
   0  25  -6   45.98   11.43
   0  25   7   18.00    6.65
   0  25  -7    6.87    8.37
   0  25   8   71.44   11.03
   0  25  -8   65.60   15.00
   0  25  -9   -5.53    9.52
   0  25 -10  -11.79    9.69
   0  25 -11   13.50    9.51
   0  25 -12   11.93   10.00
   0  25 -13    6.34    9.24
   0  25 -14   10.59   10.77
   0  25 -15    9.90    9.89
   0  26   0  109.38   14.90
   0  26  -1   96.57   14.66
   0  26   1   84.62   13.52
   0  26   2  128.64   15.22
   0  26  -2  129.35   16.06
   0  26  -3   13.18    6.78
   0  26   3   21.70    7.90
   0  26  -4   60.90   12.96
   0  26   4   29.69    8.03
   0  26   5  209.51   18.45
   0  26  -5  202.49   21.82
   0  26  -6   28.70    9.46
   0  26   6   32.09    9.04
   0  26   7   78.80   11.93
   0  26  -7   79.92   14.58
   0  26  -8   23.18   10.03
   0  26  -9   -6.06   10.02
   0  26 -10   -3.34    7.81
   0  26 -11   35.77   13.12
   0  26 -12    3.70    8.86
   0  26 -13  -19.88   13.21
   0  26 -14   10.17   11.58
   0  27   0   -1.43    6.38
   0  27   1    0.59    5.27
   0  27  -1    7.65    6.55
   0  27  -2  317.10   26.01
   0  27   2  262.52   21.82
   0  27  -3    0.68    6.41
   0  27   3   10.09    5.53
   0  27   4  130.20   15.43
   0  27  -4  132.58   18.01
   0  27   5  160.50   16.73
   0  27  -5  182.04   21.49
   0  27   6   48.24   10.06
   0  27  -6   36.12   11.19
   0  27  -7   45.75   12.36
   0  27  -8   72.13   14.63
   0  27  -9    8.20    9.68
   0  27 -10   10.30    7.82
   0  27 -11   79.30   17.33
   0  27 -12   -8.20   10.91
   0  27 -13   46.57   16.22
   0  28   0   59.98   12.29
   0  28  -1   -9.25    8.38
   0  28   1   16.13    7.45
   0  28   2    8.64    7.16
   0  28  -2    3.83    6.11
   0  28  -3  100.73   15.73
   0  28   3  123.42   15.42
   0  28   4   -2.74    5.92
   0  28  -4   -1.67    6.07
   0  28  -5   -7.39    7.89
   0  28   5   -0.01    5.24
   0  28  -6   29.50   10.70
   0  28  -7    0.85    7.75
   0  28  -8   -4.20    7.92
   0  28  -9   26.53   10.86
   0  28 -10   27.77   12.45
   0  28 -11    5.80    9.79
   0  28 -12    3.16    9.25
   0  28 -13   -4.03    8.82
   0  29   0   -2.07    6.39
   0  29  -1    2.56    5.88
   0  29   1    4.81    5.50
   0  29   2   20.82    8.27
   0  29  -2    9.64    7.32
   0  29  -3   68.91   14.13
   0  29   3   94.46   14.39
   0  29   4   39.69    9.85
   0  29  -4   38.34   11.03
   0  29  -5    2.80    6.75
   0  29  -6    6.67    6.56
   0  29  -7   14.78   10.21
   0  29  -8    5.87    9.95
   0  29  -9   21.49   12.99
   0  29 -10   -3.06    8.59
   0  29 -11   17.10   11.38
   0  29 -12   63.32   17.63
   0  30   0   27.54    9.44
   0  30   1   45.96   11.11
   0  30  -1   63.76   13.26
   0  30  -2    8.81    8.31
   0  30   2    2.96    7.29
   0  30  -3    9.14    9.15
   0  30   3   16.51    8.87
   0  30  -4   37.76   10.98
   0  30  -5   12.17    9.43
   0  30  -6   -8.62    8.85
   0  30  -7   19.79   11.43
   0  30  -8    4.80    8.19
   0  30  -9   -6.33    9.35
   0  30 -10   11.86   10.95
   0  30 -11   17.45   12.64
   0  31   0   -4.04    7.24
   0  31  -1    7.40    7.54
   0  31   1    5.60    7.20
   0  31  -2    0.32    7.33
   0  31   2   -2.36    6.33
   0  31  -3   34.61   11.32
   0  31  -4   40.33   12.24
   0  31  -5   10.81    8.96
   0  31  -6   26.10   11.22
   0  31  -7   79.87   17.03
   0  31  -8   45.75   14.62
   0  31  -9   36.42   14.28
   0  31 -10   -2.89    9.83
   0  31 -11   -4.22   10.62
   0  32   0    6.69    6.35
   0  32  -1   49.33   13.01
   0  32   1   44.86   12.16
   0  32  -2   15.02    8.85
   0  32  -3   35.27   12.30
   0  32  -4   26.73   10.88
   0  32  -5   13.51   11.74
   0  32  -6    0.81    8.09
   0  32  -7    6.46    8.65
   0  32  -8   17.86   10.29
   0  32  -9   21.35   11.55
   0  32 -10   17.15   13.33
   0  33   0    0.81    8.15
   0  33  -1    2.80    7.84
   0  33  -2   12.01    8.74
   0  33  -3    4.71    8.54
   0  33  -4   16.47    9.52
   0  33  -5  145.35   22.68
   0  33  -6   17.04   11.67
   0  33  -7   54.86   15.19
   0  33  -8   10.14    9.14
   0  33  -9   -7.39   10.06
   0  34  -2  111.67   18.30
   0  34  -3   -2.90    9.66
   0  34  -4   97.40   18.41
   0  34  -5    5.85    8.78
   0  34  -6   37.34   13.84
   0  34  -7   -4.58   10.79
   0  34  -8   25.11   14.03
   0  35  -3   21.59   10.56
   0  35  -4   65.50   15.64
   0  35  -5   32.40   12.62
   0  35  -6   56.73   16.12
   0  35  -7   -0.67    8.78
   0  36  -5   10.89   10.34
   1   0 -22   -9.50    9.55
   1   0 -21  -11.63    9.51
   1   0 -20    2.67    8.47
   1   0 -19    5.05    8.06
   1   0 -18  350.49   28.76
   1   0 -18  350.20   26.53
   1   0 -17   -0.16    6.03
   1   0 -17   -1.35    5.70
   1   0 -16  470.23   30.86
   1   0 -16  581.84   31.89
   1   0 -15    2.04    5.61
   1   0 -15   -5.79    5.57
   1   0 -14    6.23    4.70
   1   0 -14    0.05    5.23
   1   0 -13    0.52    4.55
   1   0 -13    4.76    5.06
   1   0 -12  145.56   14.94
   1   0 -12  141.13   13.65
   1   0 -11    8.35    6.54
   1   0 -11    1.00    3.74
   1   0 -10  943.35   33.17
   1   0 -10  952.21   30.54
   1   0  -9   -5.26    4.23
   1   0  -9    4.65    3.99
   1   0  -7    3.77    2.76
  -1   0   7   -2.08    2.50
   1   0  -7    2.39    2.25
   1   0  -6   41.81    5.98
  -1   0   6   43.40    6.10
   1   0  -6   29.48    4.46
  -1   0   5    0.39    1.98
   1   0  -5   -1.73    2.39
   1   0  -5   -0.06    1.56
  -1   0   4 2027.70   31.89
   1   0  -4 2009.95   31.26
   1   0  -4 2016.55   25.21
  -1   0   3    3.08    1.98
   1   0  -3    0.19    2.07
  -1   0   3    0.73    1.24
   1   0  -3    4.89    1.83
  -1   0   2 1819.59   22.74
   1   0  -2 1926.89   23.00
  -1   0   1   -0.14    0.73
   1   0  -1   -0.98    0.95
   1   0   1    1.06    0.89
  -1   0  -1    0.15    0.72
  -1   0  -3   -1.39    1.87
   1   0   3    1.43    1.95
  -1   0  -5   -1.67    2.52
   1   0   5   -1.61    2.25
  -1   0  -6  565.12   21.83
   1   0   6  580.54   19.91
  -1   0  -6  516.95   18.62
  -1   0  -7   -4.67    3.53
  -1   0  -7   -1.82    3.96
   1   0   7   -0.26    2.51
  -1   0  -8 1045.91   30.98
  -1   0  -8 1071.83   34.40
  -1   0  -9   -0.56    3.58
  -1   0  -9   -3.51    3.24
  -1   0 -10    4.76    4.36
  -1   0 -10    3.56    4.23
  -1   0 -11    5.81    5.07
  -1   0 -11    1.31    4.38
  -1   0 -12  221.70   17.87
  -1   0 -12  244.16   19.82
  -1   0 -13   -3.57    4.94
  -1   0 -13   -4.47    6.98
  -1   0 -14  210.48   18.87
  -1   0 -14  231.81   20.92
  -1   0 -15   10.97    7.15
  -1   0 -15    2.46    5.11
  -1   0 -16   14.21    7.45
  -1   0 -16    6.21    6.77
  -1   0 -17   -3.51    6.62
  -1   0 -17    3.33    5.69
  -1   0 -18    7.42    7.14
  -1   0 -18    9.50    7.99
  -1   0 -19    6.41    7.28
  -1   0 -19    5.28    8.03
  -1   0 -20   35.68   10.88
  -1   0 -20   40.54   11.96
  -1   0 -21   -2.72    7.15
  -1   0 -21    6.99    8.49
  -1   0 -22   24.80   11.21
   1  -1 -22   -5.82    9.49
   1  -1 -21   48.44   13.96
   1   1 -21   48.71   14.35
   1  -1 -20    0.63    8.35
   1   1 -20   13.67    9.39
   1  -1 -19  135.97   18.84
   1   1 -19  120.25   18.14
   1   1 -19  135.75   17.71
   1  -1 -18  123.98   17.70
   1   1 -18  119.76   17.72
   1   1 -18  143.87   17.78
   1  -1 -17   27.21    8.60
   1   1 -17   22.65    9.76
   1   1 -17   21.58    8.22
   1  -1 -17   12.07    7.51
   1   1 -16  235.13   22.46
   1  -1 -16  294.75   24.48
   1  -1 -16  298.99   22.71
   1   1 -16  290.78   22.34
   1   1 -15  959.47   42.36
   1  -1 -15 1027.77   43.19
   1   1 -15  986.47   39.54
   1  -1 -15 1083.82   41.66
   1  -1 -14  520.09   29.59
   1   1 -14  594.71   32.05
   1  -1 -14  522.33   27.22
   1   1 -14  535.75   27.96
   1   1 -13  366.49   24.44
   1  -1 -13  315.37   22.24
   1   1 -13  355.46   21.91
   1   1 -12  336.87   22.40
   1  -1 -12  328.78   21.37
   1   1 -12  358.96   21.06
   1   1 -11 2282.00   55.33
   1  -1 -11 2393.36   54.74
   1  -1 -11 2324.31   49.63
   1  -1 -10  134.36   12.68
   1   1 -10  148.11   13.95
   1  -1 -10  144.12   12.22
   1   1 -10  152.37   12.64
   1  -1  -9  361.51   19.35
   1   1  -9  327.35   19.13
   1  -1  -9  343.49   17.36
   1   1  -9  346.32   17.53
   1   1  -8   22.14    5.65
   1  -1  -8    9.96    4.15
   1  -1  -8   19.62    4.88
   1   1  -8   21.89    5.04
  -1   1   7   77.71    8.32
   1   1  -7   71.48    7.95
   1  -1  -7   72.13    8.19
   1  -1  -7   69.35    6.92
   1   1  -7   89.28    8.10
   1  -1  -6 3214.78   46.90
  -1   1   6 3413.95   50.07
   1   1  -6 3245.19   48.22
   1  -1  -6 3254.92   42.31
   1   1  -6 3141.72   42.38
  -1  -1   6 3508.29   51.73
   1   1  -5  136.96    9.28
   1  -1  -5  126.45    8.77
  -1   1   5  110.44    8.30
   1  -1  -5   96.04    6.55
  -1   1   5  116.81    7.94
   1   1  -5  118.31    7.52
  -1  -1   5  131.13    9.37
   1   1  -4 2883.15   38.33
  -1  -1   4 2935.57   39.30
  -1   1   4 2886.81   33.05
   1  -1  -4 2937.64   31.22
   1   1  -4 2960.97   31.66
   1   1  -2  679.85   13.90
  -1   1   2  705.56   14.06
  -1  -1   2  660.10   14.10
  -1   1   0  549.87    9.48
   1  -1   0 1066.46   12.80
   1  -1   1  264.42    7.87
  -1   1  -1  280.63    7.99
  -1  -1  -4 2692.42   39.96
  -1  -1  -4 2749.60   33.50
   1  -1   4 2655.48   36.12
   1   1   4 2667.20   32.16
  -1  -1  -5 4248.34   55.26
   1   1   5 4249.41   46.30
  -1  -1  -5 4325.74   46.78
  -1   1  -6   10.80    4.12
  -1  -1  -6    6.51    2.95
  -1  -1  -6    9.46    4.42
   1   1   6    6.88    2.86
   1  -1   6    6.52    3.30
  -1  -1  -7 1138.97   28.88
  -1  -1  -7 1169.48   33.50
   1  -1   7 1188.24   31.38
  -1   1  -7 1247.04   32.17
   1   1   7 1236.84   30.16
  -1  -1  -8 2264.01   44.09
  -1   1  -8 2216.35   49.01
  -1  -1  -8 2294.43   49.73
  -1   1  -8 2172.28   45.00
   1   1   8 2125.39   43.11
  -1   1  -9   53.00    8.13
  -1  -1  -9   44.72    7.25
  -1   1  -9   53.77    8.78
  -1  -1  -9   48.17    8.12
  -1  -1 -10  834.74   30.36
  -1   1 -10  805.84   30.99
  -1   1 -10  845.85   34.08
  -1  -1 -10  808.84   32.55
  -1  -1 -11  708.30   29.28
  -1   1 -11  661.66   29.37
  -1  -1 -11  651.60   30.42
  -1   1 -11  645.14   30.99
  -1  -1 -12  120.82   13.21
  -1   1 -12   96.67   12.53
  -1  -1 -12   89.29   12.29
  -1   1 -12  114.17   14.09
  -1  -1 -13  340.49   22.37
  -1   1 -13  384.65   24.43
  -1  -1 -13  338.24   23.88
  -1   1 -13  374.07   25.45
  -1  -1 -14   93.22   12.70
  -1   1 -14  123.33   14.96
  -1  -1 -14   97.80   13.84
  -1   1 -14   87.27   13.66
  -1   1 -15   12.37    6.99
  -1  -1 -15   10.00    5.51
  -1   1 -15   17.57    8.42
  -1  -1 -15   10.07    6.51
  -1   1 -16  118.39   16.15
  -1  -1 -16   84.05   13.08
  -1   1 -16  105.11   16.40
  -1  -1 -16  116.34   16.43
  -1   1 -17    5.20    7.15
  -1  -1 -17   10.31    6.94
  -1   1 -17    2.03    6.61
  -1  -1 -17    5.80    6.78
  -1   1 -18  111.29   16.81
  -1  -1 -18  138.74   18.04
  -1  -1 -18  129.09   17.60
  -1   1 -18  103.13   17.00
  -1  -1 -19    3.45    7.81
  -1   1 -19    8.32    6.76
  -1  -1 -19   14.44    8.23
  -1   1 -19   15.04    9.31
  -1   1 -20  161.31   21.82
  -1  -1 -20  131.90   18.98
  -1  -1 -20  198.41   23.96
  -1   1 -20  156.77   21.85
  -1   1 -21    5.17    7.90
  -1  -1 -21   11.02    8.54
  -1  -1 -21    7.57    8.89
  -1   1 -21   12.62   10.41
  -1   1 -22   47.61   14.03
  -1  -1 -22   57.69   14.44
   1  -2 -22   -7.24    8.80
   1   2 -21   35.40   12.74
   1  -2 -21   37.31   11.98
   1  -2 -20    2.03    7.65
   1   2 -20   -0.30    6.59
   1   2 -20   -5.76    7.24
   1   2 -19    5.71    6.63
   1  -2 -19    8.63    6.54
   1   2 -19   11.33    7.95
   1   2 -18  376.63   30.66
   1  -2 -18  353.43   28.13
   1   2 -18  398.58   28.38
   1   2 -17  123.86   17.07
   1  -2 -17  161.13   18.38
   1   2 -17  159.25   18.01
   1   2 -16    5.59    6.63
   1  -2 -16   21.11    8.74
   1   2 -16   -0.08    6.10
   1   2 -15   27.83    9.35
   1  -2 -15   19.76    7.24
   1   2 -15   29.09    8.11
   1  -2 -15   28.81    8.15
   1   2 -14    6.16    4.76
   1  -2 -14    6.99    5.25
   1   2 -14   14.72    5.86
   1  -2 -14   25.74    8.17
   1  -2 -13    6.36    5.81
   1   2 -13   16.74    7.05
   1   2 -13   16.01    6.01
   1  -2 -13   11.44    4.77
   1   2 -12   85.60   12.19
   1  -2 -12   76.67   10.95
   1   2 -12   79.96   10.48
   1  -2 -12   94.99   11.54
   1  -2 -11  625.22   27.87
   1   2 -11  578.02   28.19
   1  -2 -10  608.59   26.16
   1   2 -10  711.65   29.77
   1   2 -10  650.76   25.91
   1  -2 -10  665.93   25.43
   1   2  -9  351.38   20.17
   1  -2  -9  360.95   19.25
   1   2  -9  359.66   18.42
   1  -2  -9  325.13   16.81
   1   2  -8 1620.19   40.70
   1  -2  -8 1525.01   36.70
   1  -2  -8 1627.32   35.14
   1   2  -8 1616.80   36.95
  -1   2   7  748.00   25.17
   1   2  -7  815.77   26.84
   1  -2  -7  727.23   23.92
  -1   2   7  796.55   25.41
   1  -2  -7  756.88   22.25
   1   2  -7  718.03   22.73
  -1   2   6   60.80    6.78
   1  -2  -6   49.84    6.08
   1   2  -6   71.72    7.99
  -1   2   6   49.17    5.98
   1   2  -6   46.90    5.45
   1  -2  -6   43.32    5.33
  -1  -2   6   59.88    6.91
  -1   2   5  918.05   23.08
   1  -2  -5  818.90   21.45
   1   2  -5  885.64   23.87
  -1   2   5  904.92   21.95
  -1  -2   5  865.11   23.99
   1   2  -3  522.95   14.90
   1  -2  -3  455.70   13.08
  -1   2   3  432.11   12.68
  -1  -2   3  488.66   14.83
  -1  -2   1  943.39   13.96
   1   2  -1  945.42   13.82
  -1   2   0 1519.65   17.70
   1   2   0 1484.47   14.03
  -1  -2  -2  113.11    6.47
   1  -2   2  115.93    6.66
   1   2   2  117.62    6.87
  -1   2  -2  135.79    7.21
  -1  -2  -3    5.01    1.60
   1   2   3    3.15    2.14
  -1  -2  -3    0.98    2.38
   1   2   3    3.33    1.22
   1  -2   3    4.55    2.12
  -1  -2  -4 3014.36   41.76
   1  -2   4 3062.57   40.39
   1   2   4 3112.20   33.28
  -1  -2  -4 3103.57   32.91
  -1  -2  -5  760.69   18.73
  -1  -2  -5  788.47   23.68
   1   2   5  772.85   19.28
  -1   2  -5  810.37   22.91
   1  -2   5  755.33   22.26
  -1  -2  -7   88.05    8.06
  -1  -2  -7   97.10    9.59
   1   2   7   92.90    8.43
   1  -2   7   84.92    8.85
  -1   2  -7   90.47    9.46
  -1  -2  -8  260.42   14.76
  -1  -2  -8  231.65   15.86
  -1   2  -8  274.52   16.88
   1   2   8  263.98   15.13
  -1  -2  -9 1601.97   38.44
  -1  -2  -9 1542.77   42.21
  -1   2  -9 1521.96   41.15
  -1  -2 -10  154.11   13.03
  -1   2 -10  139.89   13.37
  -1   2 -10  154.01   14.98
  -1  -2 -10  142.93   13.80
  -1   2 -11  141.88   14.38
  -1  -2 -11  166.82   13.92
  -1   2 -11  143.72   14.91
  -1  -2 -11  171.26   15.96
  -1   2 -12   10.55    6.14
  -1  -2 -12   15.41    5.71
  -1  -2 -12   15.08    5.78
  -1   2 -12   12.81    6.79
  -1  -2 -13   83.43   11.75
  -1   2 -13   59.13   10.36
  -1  -2 -13   90.45   12.99
  -1   2 -13   74.57   11.95
  -1  -2 -14  341.04   23.18
  -1   2 -14  326.24   24.07
  -1   2 -14  300.69   24.27
  -1  -2 -14  331.44   24.56
  -1   2 -15  421.17   28.72
  -1  -2 -15  429.67   27.09
  -1  -2 -15  409.59   28.37
  -1   2 -15  411.45   28.78
  -1  -2 -16   39.30    9.44
  -1   2 -16   31.78    8.81
  -1   2 -16   33.60   11.41
  -1  -2 -16   59.27   12.16
  -1  -2 -17   31.99    9.20
  -1   2 -17   32.38   10.34
  -1   2 -17   42.91   11.24
  -1  -2 -17   35.66   10.92
  -1   2 -18    4.66    5.71
  -1  -2 -18   18.75    8.20
  -1   2 -18    9.80    8.38
  -1  -2 -18   15.87    8.81
  -1   2 -19   24.18    9.98
  -1  -2 -19   31.23   10.15
  -1   2 -19   15.47    9.04
  -1  -2 -19    3.53    6.47
  -1  -2 -20   45.27   11.26
  -1   2 -20   44.72   12.27
  -1   2 -20   39.07   11.26
  -1  -2 -20   57.26   13.79
  -1  -2 -21   20.51    9.50
  -1   2 -21   21.63   11.24
  -1   2 -21   24.44   10.32
  -1   2 -22   38.48   12.92
   1  -3 -22   10.14    7.78
   1   3 -21   10.02    8.72
   1  -3 -21    2.59    7.43
   1   3 -21    1.01    5.84
   1   3 -20  101.22   17.88
   1  -3 -20   75.61   15.60
   1   3 -20   91.78   15.99
   1  -3 -19  309.93   27.52
   1   3 -19  280.00   27.45
   1   3 -19  320.05   26.46
   1  -3 -18  423.78   30.80
   1   3 -18  329.20   28.58
   1   3 -18  403.66   28.99
   1   3 -17   20.88    9.26
   1  -3 -17   21.85    6.62
   1   3 -17   27.87    9.50
   1  -3 -16  838.84   39.29
   1   3 -16  929.39   44.30
   1   3 -16  861.07   39.18
   1   3 -15 2056.50   62.92
   1   3 -15 2004.88   56.88
   1  -3 -14  144.59   15.84
   1   3 -14  143.22   16.59
   1   3 -14  145.88   15.23
   1  -3 -13   36.64    8.37
   1   3 -13   44.41    9.70
   1   3 -13   42.57    8.31
   1  -3 -12  303.10   20.21
   1   3 -12  325.11   22.87
   1   3 -12  290.50   19.24
   1  -3 -12  304.74   19.01
   1  -3 -11    4.45    3.94
   1   3 -11   -0.24    4.04
   1   3 -11    3.65    3.26
   1  -3 -11    7.01    4.69
   1   3 -10   14.30    4.94
   1  -3 -10   13.63    4.67
   1   3 -10   13.93    4.33
   1  -3 -10   18.25    4.59
   1   3  -9   13.00    4.80
   1  -3  -9    3.72    3.07
   1   3  -9    5.97    3.75
   1  -3  -9    2.11    2.86
   1   3  -8   14.27    5.56
   1  -3  -8    6.41    3.37
   1  -3  -8    7.49    3.66
   1   3  -8    5.13    2.95
   1  -3  -7 4069.29   55.89
  -1   3   7 4076.62   57.96
  -1   3   7 4028.07   57.83
  -1   3   6    5.17    2.66
   1   3  -6    3.56    3.01
   1  -3  -6    8.44    3.07
  -1   3   6    7.59    3.14
  -1  -3   6   12.63    3.89
   1   3  -5    1.40    2.53
   1  -3  -5    2.37    2.04
  -1   3   5    2.94    2.09
  -1   3   5    3.77    2.40
  -1  -3   5    2.20    2.40
  -1   3   4    9.25    2.33
   1   3  -4    9.19    2.57
   1  -3  -4    8.00    2.17
  -1  -3   4   14.49    3.72
  -1   3   4    8.97    2.21
   1  -3  -2  138.63    6.59
  -1   3   2  142.36    6.85
   1   3  -2  141.31    7.20
  -1  -3   2  150.74    7.48
   1  -3  -1  108.48    5.53
  -1   3   1  112.71    5.45
   1   3  -1  121.19    5.30
  -1  -3   1  110.93    5.35
   1  -3   1  489.74   13.46
   1   3   1  469.64   10.99
  -1  -3  -5  113.43    7.15
   1   3   5  118.35    9.60
  -1  -3  -5  136.14    9.74
   1   3   5  106.29    7.00
   1  -3   5  131.46    9.82
  -1   3  -5  114.93    9.11
  -1  -3  -6 1653.49   29.80
  -1  -3  -6 1648.71   36.14
  -1   3  -6 1641.46   36.49
   1  -3   6 1711.03   37.26
   1   3   6 1598.51   29.93
  -1  -3  -7   81.08    7.58
  -1  -3  -7   68.53    8.30
   1   3   7   82.78    7.81
  -1   3  -7   90.33    9.52
  -1  -3  -8   82.48    8.04
  -1  -3  -8   99.30   10.41
   1   3   8   88.73    8.75
  -1   3  -8   95.18   10.34
  -1  -3  -9   61.09    7.70
  -1  -3  -9   62.55    8.92
  -1   3  -9   64.18    9.38
  -1  -3 -10 1067.07   32.56
  -1  -3 -10 1062.51   36.84
  -1   3 -10  972.59   35.29
  -1  -3 -11  277.07   17.68
  -1   3 -11  271.18   19.76
  -1  -3 -11  260.02   18.82
  -1   3 -11  251.93   19.74
  -1  -3 -12  548.84   26.11
  -1   3 -12  639.01   31.47
  -1  -3 -12  554.77   29.20
  -1   3 -12  585.03   31.50
  -1  -3 -13  424.97   24.16
  -1   3 -13  473.87   28.25
  -1   3 -13  484.23   29.54
  -1  -3 -13  435.42   27.00
  -1  -3 -14  238.84   19.26
  -1   3 -14  270.53   22.25
  -1   3 -14  265.15   23.02
  -1  -3 -14  267.78   22.03
  -1  -3 -15   35.05    8.99
  -1   3 -15   12.30    7.76
  -1  -3 -15   17.33    7.80
  -1   3 -15   18.41    8.67
  -1   3 -16  344.45   27.33
  -1  -3 -16  376.71   25.69
  -1  -3 -16  356.14   27.03
  -1   3 -16  371.15   28.92
  -1   3 -17   13.98    6.82
  -1  -3 -17   27.87    8.46
  -1   3 -17   19.89    8.53
  -1  -3 -17   35.45   11.25
  -1   3 -18  172.58   20.91
  -1  -3 -18  167.01   18.56
  -1   3 -18  197.03   22.51
  -1  -3 -18  166.05   20.67
  -1  -3 -19   25.96    9.20
  -1   3 -19   14.66    8.56
  -1   3 -19    2.70    7.01
  -1  -3 -19   25.19   10.03
  -1  -3 -20    1.12    6.79
  -1   3 -20   -8.49    9.17
  -1   3 -20    2.15    7.76
  -1   3 -21   32.66   11.26
  -1  -3 -21   21.31    8.62
  -1   3 -21   31.86   11.65
  -1   3 -22   12.05   11.00
   1  -4 -22   13.01    8.54
   1   4 -21   -4.61    8.68
   1  -4 -21   13.00    9.21
   1   4 -21    9.58    7.41
   1  -4 -20    3.95    7.98
   1   4 -20    5.20    6.95
   1   4 -20   20.53    9.77
   1   4 -19  191.27   22.92
   1  -4 -19  197.57   21.73
   1   4 -19  206.30   21.85
   1  -4 -18   25.74    9.53
   1   4 -18   17.59    9.49
   1   4 -18    8.05    5.59
   1   4 -17  258.61   25.17
   1  -4 -17  278.94   24.10
   1   4 -17  289.24   23.70
   1  -4 -16  232.48   21.44
   1   4 -16  257.87   23.76
   1   4 -16  269.04   22.55
   1   4 -15   40.84   11.28
   1  -4 -15   62.36   11.17
   1   4 -15   50.67   10.20
   1  -4 -14  194.76   17.68
   1   4 -14  221.60   20.80
   1   4 -14  219.43   18.60
   1  -4 -13   64.38   10.46
   1   4 -13   57.64   10.94
   1   4 -13   46.25    8.51
   1   4 -12   39.60    8.73
   1  -4 -12   38.83    7.91
   1   4 -12   40.12    7.61
   1   4 -11   49.81    9.70
   1  -4 -11   44.08    8.61
   1   4 -11   51.34    8.55
   1  -4 -10    3.90    3.68
   1   4 -10    1.43    4.25
   1   4 -10    3.39    3.76
   1  -4  -9 1141.02   33.01
   1   4  -9 1180.95   37.72
   1   4  -8   72.56    8.62
   1  -4  -8   88.54    8.76
   1   4  -7 1301.93   35.39
   1  -4  -7 1309.41   31.49
  -1   4   7 1293.15   32.79
   1  -4  -6  266.42   13.20
  -1   4   6  238.92   12.83
   1   4  -6  265.57   15.33
  -1   4   6  273.77   13.70
  -1   4   5    2.42    1.72
   1  -4  -5    0.89    1.86
   1   4  -5    3.79    3.06
  -1   4   5   -2.47    1.91
  -1  -4   5    3.34    2.76
  -1   4   4 3664.30   41.38
   1  -4  -4 3629.22   41.50
   1   4  -4 3606.46   46.61
  -1  -4   4 3508.80   46.42
   1   4  -3 4847.71   48.40
  -1  -4   3 4753.17   48.65
   1  -4   1  441.34   13.73
  -1   4  -1  474.76   14.48
  -1   4  -2  328.79   12.82
   1  -4   2  330.76   12.52
   1   4   2  290.51   10.62
  -1  -4  -4  560.53   12.37
   1   4   4  573.25   19.22
  -1  -4  -4  514.09   17.25
   1   4   4  573.64   13.02
  -1   4  -4  511.09   18.43
   1  -4   4  558.54   19.19
  -1  -4  -5 2053.57   28.00
   1   4   5 2000.51   39.62
   1   4   5 2093.57   29.88
   1  -4   5 2085.96   39.89
  -1  -4  -6 9999.00   89.46
   1   4   6 9804.07   94.81
  -1  -4  -7    5.34    2.67
  -1  -4  -7    1.91    3.12
  -1   4  -7    7.69    4.31
   1   4   7    6.75    2.69
  -1  -4  -8   10.08    3.54
  -1  -4  -8   16.28    5.29
   1   4   8   11.04    3.69
  -1   4  -8   15.46    6.00
  -1  -4  -9  299.95   15.90
  -1  -4  -9  323.97   19.31
  -1   4  -9  303.19   19.61
  -1  -4 -10   63.75    8.27
  -1  -4 -10   68.49    9.44
  -1   4 -10   58.87    9.25
  -1  -4 -11  196.65   14.56
  -1  -4 -11  219.94   17.33
  -1   4 -11  195.03   17.66
  -1   4 -12  355.17   24.24
  -1  -4 -12  370.80   20.84
  -1  -4 -12  355.92   23.14
  -1   4 -12  319.73   23.22
  -1  -4 -13  727.33   30.71
  -1   4 -13  727.06   35.37
  -1   4 -13  758.62   37.23
  -1  -4 -13  788.15   35.93
  -1  -4 -14   49.16    9.44
  -1   4 -14   37.12    9.89
  -1   4 -14   35.63   10.52
  -1  -4 -14   39.76    9.77
  -1  -4 -15  756.79   34.47
  -1   4 -15  722.02   38.10
  -1   4 -15  808.39   42.05
  -1  -4 -15  840.96   39.97
  -1   4 -16  247.65   23.81
  -1  -4 -16  275.44   22.02
  -1   4 -16  297.55   26.38
  -1  -4 -16  301.57   25.32
  -1   4 -17  124.09   17.48
  -1  -4 -17  134.63   16.36
  -1   4 -17  139.91   19.01
  -1  -4 -17   89.32   15.02
  -1   4 -18   62.81   13.38
  -1  -4 -18   73.94   13.47
  -1   4 -18   51.92   13.04
  -1   4 -19   23.35   10.34
  -1  -4 -19   12.95    8.04
  -1   4 -19   -1.31    6.64
  -1   4 -20    5.85    8.44
  -1  -4 -20   11.73    8.79
  -1   4 -20   -0.31    6.84
  -1  -4 -21   24.28    9.98
  -1   4 -21    4.30    7.49
  -1   4 -21   23.65   11.40
   1  -5 -22   15.27    9.08
   1   5 -21   -5.80    7.83
   1  -5 -21   -5.36    8.17
   1   5 -21   13.18    8.72
   1   5 -20   -9.76    9.41
   1  -5 -20   -1.98    8.83
   1   5 -20    4.21    6.54
   1  -5 -19   27.23    9.36
   1   5 -19   17.06    8.84
   1   5 -18    7.46    8.02
   1  -5 -18   -0.18    5.78
   1   5 -18    5.86    6.37
   1  -5 -17   -1.39    5.26
   1   5 -17    0.51    7.53
   1   5 -17    5.94    5.29
   1   5 -16  169.20   20.10
   1  -5 -16  199.99   19.46
   1   5 -16  149.41   17.03
   1   5 -15   16.89    8.29
   1  -5 -15    8.05    6.05
   1   5 -15    0.10    4.70
   1  -5 -14  475.02   26.97
   1   5 -14  472.82   30.10
   1   5 -14  459.72   27.21
   1   5 -13  236.08   20.70
   1  -5 -13  234.05   18.28
   1   5 -13  272.39   20.37
   1   5 -12  539.32   29.89
   1  -5 -12  509.05   25.88
   1   5 -12  477.04   25.33
   1  -5 -11  503.83   24.45
   1   5 -11  483.95   27.01
   1   5 -11  479.51   24.66
   1  -5 -10  342.35   19.27
   1   5 -10  348.17   21.92
   1  -5  -9  428.57   20.12
   1   5  -9  363.76   21.65
   1  -5  -8 1470.68   34.88
   1   5  -8 1396.92   39.82
   1  -5  -7  502.35   19.49
  -1   5   7  502.84   20.23
  -1   5   7  498.11   20.75
   1  -5  -6  625.32   20.20
  -1   5   6  663.73   21.44
  -1   5   6  572.84   20.00
   1   5  -6  611.02   23.56
  -1  -5   6  616.46   23.45
   1  -5  -5 2683.35   38.05
  -1   5   5 2787.80   40.40
   1   5  -5 2770.13   45.82
  -1  -5   5 2760.04   46.24
  -1   5   4 6294.36   55.48
  -1  -5   4 6314.32   64.55
  -1  -5   3 5780.84   55.55
  -1   5   2   50.95    4.49
   1  -5  -2   48.94    4.54
   1   5  -2   49.52    4.87
  -1  -5   2   39.46    4.23
   1  -5  -1 3688.58   35.39
   1   5  -1 3736.60   33.82
   1  -5   1 2990.12   38.10
  -1   5  -1 2908.24   37.88
   1   5   2  399.64   12.72
  -1   5  -2  426.17   15.59
   1   5   3    6.76    1.48
  -1  -5  -3    3.32    0.84
   1   5   3    4.65    2.01
  -1   5  -3    1.15    2.80
   1  -5   3    4.47    2.13
  -1  -5  -4    5.90    1.64
   1   5   4   -0.45    1.08
   1   5   4    1.05    1.86
  -1  -5  -4   -0.15    2.26
  -1   5  -4   -3.95    3.57
   1  -5   4    0.14    2.38
   1   5   5 5628.83   66.26
  -1   5  -5 5786.11   67.92
  -1  -5  -6  121.99    7.60
   1   5   6  105.47    7.58
   1  -5   6  115.11   10.45
  -1   5  -6  105.10   10.47
  -1  -5  -7   30.10    4.41
  -1  -5  -7   35.47    6.29
   1   5   7   34.82    5.01
  -1  -5  -8   70.63    7.13
  -1  -5  -8   77.40    9.28
   1   5   8   69.56    7.53
  -1   5  -8   72.07    9.69
  -1  -5  -9  174.41   11.98
  -1  -5  -9  162.65   13.66
  -1   5  -9  137.79   14.41
  -1  -5 -10   20.05    5.27
  -1   5 -10   28.88    7.44
  -1  -5 -10   13.06    5.62
  -1  -5 -11  730.31   27.19
  -1  -5 -11  720.00   31.37
  -1   5 -11  719.32   32.81
  -1  -5 -12  813.71   30.39
  -1  -5 -12  869.17   36.33
  -1   5 -12  774.48   35.79
  -1  -5 -13  229.28   17.15
  -1   5 -13  222.52   20.34
  -1   5 -13  232.45   20.78
  -1  -5 -13  244.65   20.77
  -1  -5 -14  677.63   30.78
  -1   5 -14  663.24   35.85
  -1   5 -14  654.81   36.58
  -1  -5 -14  689.64   35.16
  -1   5 -15    8.80    7.13
  -1  -5 -15    7.25    5.96
  -1   5 -15   22.84   10.02
  -1  -5 -15    7.97    6.12
  -1   5 -16  315.92   27.02
  -1  -5 -16  338.63   23.95
  -1  -5 -16  365.47   26.97
  -1   5 -16  334.24   28.10
  -1  -5 -17    3.38    5.61
  -1   5 -17    2.20    6.11
  -1   5 -17    1.85    6.76
  -1   5 -18  202.91   23.54
  -1  -5 -18  217.16   21.05
  -1   5 -18  263.48   26.25
  -1  -5 -19   30.17    9.68
  -1   5 -19   22.50   11.50
  -1   5 -19   34.24   12.02
  -1   5 -20   31.63   10.88
  -1  -5 -20   27.43    9.65
  -1   5 -20   52.62   14.05
  -1   5 -21   30.04   12.36
  -1   5 -21   22.08   10.74
   1  -6 -22   22.67   10.76
   1   6 -21   -8.93   10.01
   1  -6 -21   -2.53    6.93
   1   6 -20   45.68   12.92
   1   6 -20   39.26   11.74
   1  -6 -20   33.65   11.33
   1   6 -19   36.53   12.18
   1  -6 -19   29.62    9.15
   1   6 -19   28.08    9.86
   1  -6 -18   16.59    8.36
   1   6 -18   27.85   11.08
   1   6 -18    3.87    6.63
   1   6 -17   15.17    8.79
   1  -6 -17    7.93    6.06
   1   6 -17   14.74    6.44
   1   6 -16  133.48   17.77
   1  -6 -16  127.74   15.58
   1   6 -16  129.60   16.15
   1   6 -15  789.00   41.21
   1   6 -15  818.12   37.91
   1   6 -14  581.74   34.12
   1  -6 -14  570.23   29.34
   1   6 -14  572.47   30.85
   1   6 -13    4.28    5.60
   1  -6 -13    7.52    5.15
   1   6 -13    4.23    5.42
   1   6 -12  257.01   20.95
   1  -6 -12  255.78   18.25
   1   6 -12  276.87   19.50
   1   6 -11 3134.74   69.24
   1  -6 -11 2976.24   58.06
   1   6 -10  392.68   24.04
   1  -6 -10  394.44   20.38
   1   6  -9 1025.58   37.00
   1  -6  -9 1110.29   32.65
   1   6  -8  822.42   31.54
   1  -6  -8  723.28   24.48
   1  -6  -7    3.42    2.54
   1   6  -7   -0.87    3.46
  -1   6   7   -0.95    2.64
  -1   6   6 1325.24   29.95
  -1   6   6 1353.24   31.21
   1   6  -6 1408.98   36.02
  -1   6   5 6054.17   59.47
   1   6  -5 5871.00   69.03
  -1  -6   5 5904.22   68.47
   1  -6  -3 4024.68   41.16
   1   6  -3 4022.00   47.75
  -1   6   2  231.28    9.60
   1  -6  -2  224.57    9.57
   1   6  -2  235.93   10.57
  -1  -6   2  226.49   10.27
  -1   6   0 1163.31   21.79
  -1  -6   0 1083.66   17.31
  -1   6   0 1094.12   23.68
   1   6   0 1160.51   17.47
   1   6   1 1972.59   17.38
   1   6   1 2012.47   19.28
  -1   6  -1 1954.59   33.11
   1  -6   1 1949.60   32.40
   1  -6   2 6027.16   60.51
  -1  -6  -4  331.84    9.08
   1   6   4  349.53    9.85
   1   6   4  336.55   14.92
   1  -6   4  360.90   16.71
  -1   6  -4  343.77   16.62
  -1  -6  -5  779.50   16.30
   1   6   5  768.69   17.29
   1  -6   5  759.61   25.49
  -1   6  -5  754.00   25.90
  -1  -6  -6 1042.26   21.55
   1   6   6  985.80   22.38
  -1   6  -6 1036.30   31.99
  -1  -6  -7  516.79   16.79
  -1  -6  -7  510.50   21.68
   1   6   7  452.45   16.78
  -1   6  -7  493.02   23.65
  -1  -6  -8  474.91   17.47
  -1  -6  -8  494.26   22.76
   1   6   8  470.34   18.98
  -1   6  -8  458.81   23.63
  -1  -6  -9 3867.47   53.86
  -1  -6  -9 3921.90   67.01
   1   6   9 3677.51   57.92
  -1   6  -9 3540.19   68.89
  -1  -6 -10  100.44    9.45
  -1  -6 -10  133.85   13.40
  -1   6 -10  102.59   12.62
  -1  -6 -11   95.06    9.91
  -1  -6 -11   96.29   12.21
  -1   6 -11   94.11   12.49
  -1  -6 -12  328.30   19.25
  -1  -6 -12  339.64   22.64
  -1   6 -12  323.97   23.92
  -1  -6 -13   75.75   10.48
  -1   6 -13   76.94   13.10
  -1  -6 -13   82.58   12.22
  -1   6 -14   82.21   13.31
  -1  -6 -14   83.52   11.30
  -1   6 -14   99.27   15.46
  -1  -6 -14   85.54   12.56
  -1  -6 -15   69.67   10.89
  -1   6 -15   43.17   10.96
  -1   6 -15   61.57   13.10
  -1  -6 -16   33.56    8.52
  -1   6 -16   16.67    7.51
  -1   6 -16   14.44    7.14
  -1   6 -17    9.55    7.12
  -1  -6 -17   17.22    7.45
  -1   6 -17    8.97    7.17
  -1   6 -18   16.32   10.10
  -1  -6 -18    3.08    4.81
  -1   6 -18    5.33    7.20
  -1   6 -19    9.31    9.01
  -1  -6 -19    1.49    5.11
  -1   6 -19   12.51    8.59
  -1   6 -20   28.11   11.15
  -1  -6 -20   41.74   11.28
  -1   6 -20   37.55   12.20
  -1   6 -21   55.67   15.27
  -1   6 -21   53.25   14.08
   1   7 -21    7.83    9.96
   1  -7 -21   26.15   10.35
   1   7 -20    8.65    8.01
   1   7 -20   42.02   11.55
   1  -7 -20   25.35    9.22
   1  -7 -19  173.64   19.97
   1   7 -19  136.49   21.02
   1   7 -19  180.05   20.89
   1   7 -18   70.18   14.93
   1   7 -18   50.57   11.08
   1  -7 -18   46.12   11.49
   1  -7 -17   71.63   12.75
   1   7 -17   42.40   11.28
   1   7 -17   48.38   11.32
   1   7 -16   24.25   10.32
   1  -7 -16   39.93    9.55
   1   7 -16   53.61   11.55
   1  -7 -15   17.19    7.13
   1   7 -15   10.09    7.40
   1   7 -15   17.02    7.70
   1   7 -14   97.87   14.87
   1  -7 -14   88.59   11.69
   1   7 -14  101.24   13.14
   1   7 -13    4.73    4.82
   1  -7 -13   14.31    5.71
   1   7 -13   15.74    6.30
   1  -7 -12 1189.86   38.80
   1   7 -12  941.89   41.13
   1   7 -11  984.11   40.13
   1  -7 -11 1046.83   34.61
   1   7 -10  404.84   24.69
   1  -7 -10  425.27   21.11
   1   7  -9   19.12    6.43
   1  -7  -9   54.48    7.99
   1  -7  -8   59.68    7.35
   1   7  -8   82.74   10.43
   1  -7  -7  332.60   15.66
   1   7  -7  275.95   17.85
   1   7  -6    3.55    3.31
  -1   7   6    4.93    3.06
   1  -7  -6    2.35    2.60
  -1   7   6    0.69    2.29
   1  -7  -5  724.39   20.35
  -1   7   5  682.32   20.06
   1   7  -5  711.57   24.86
  -1   7   4 4797.19   50.24
   1   7  -4 5097.69   61.20
   1  -7  -3 1117.83   22.65
  -1   7   3 1065.40   22.17
  -1  -7   3 1079.36   25.89
   1   7  -3 1121.29   26.50
   1  -7  -2  154.41    8.20
  -1   7   2  184.71    9.04
  -1  -7   2  185.73    9.99
   1   7  -2  185.53    9.96
   1   7  -1 4155.43   41.20
  -1   7   0  316.53   12.14
  -1   7   0  349.39   14.19
  -1  -7   0  329.61   10.44
   1   7   0  340.66   10.64
   1   7   2  224.17    6.01
   1  -7   2  238.24   12.85
   1   7   2  224.18    7.10
  -1   7  -2  224.06   12.20
   1  -7   3 4044.16   54.53
   1   7   3 4044.93   47.94
  -1   7  -3 4029.06   54.44
   1   7   4 1672.49   21.36
  -1  -7  -4 1624.76   19.99
   1   7   4 1592.69   32.83
   1  -7   4 1598.00   35.99
   1   7   5  226.27    9.27
  -1  -7  -5  230.55    8.89
   1   7   5  221.81   13.65
   1  -7   5  235.01   14.78
  -1   7  -5  229.36   14.87
  -1  -7  -6 1081.73   21.56
   1   7   6 1047.99   22.72
  -1  -7  -7  294.00   12.70
   1   7   7  278.63   13.16
  -1   7  -7  260.82   17.57
  -1  -7  -8 1541.55   31.29
   1   7   8 1564.77   33.88
  -1   7  -8 1642.42   45.80
  -1   7  -9  588.56   28.72
   1   7   9  629.64   23.51
  -1  -7 -10   62.86    7.75
  -1   7 -10   55.80   10.33
  -1  -7 -11 1160.38   33.29
  -1   7 -11 1117.25   42.82
  -1  -7 -12   40.81    7.34
  -1   7 -12   42.15    9.80
  -1  -7 -13  200.76   15.89
  -1   7 -13  194.92   20.20
  -1   7 -14  499.30   32.42
  -1  -7 -14  442.79   24.37
  -1  -7 -15   27.45    7.91
  -1   7 -15   16.57    7.40
  -1   7 -15   14.94    8.30
  -1   7 -16  131.60   18.36
  -1  -7 -16  120.92   14.07
  -1   7 -16  134.79   19.29
  -1   7 -17    0.57    6.24
  -1  -7 -17    2.05    4.64
  -1   7 -17   12.65    8.65
  -1  -7 -18   12.99    6.87
  -1   7 -18   23.44   10.98
  -1   7 -18    4.83    6.80
  -1   7 -19   25.47   11.15
  -1  -7 -19   43.31   10.95
  -1   7 -19   40.02   12.11
  -1   7 -20    8.95    9.52
  -1   7 -20   -6.31    8.15
  -1   7 -21   20.61   11.77
  -1   7 -21   -3.65    8.03
   1  -8 -21   48.49   12.82
   1   8 -20  226.81   27.59
   1  -8 -20  271.72   25.70
   1   8 -20  257.27   25.75
   1   8 -19  242.98   27.41
   1  -8 -19  305.15   25.78
   1   8 -19  308.17   27.33
   1   8 -18   52.73   13.29
   1   8 -18   38.33   10.46
   1  -8 -18   55.35   11.26
   1   8 -17   10.32    5.84
   1  -8 -17   11.84    6.17
   1  -8 -16  203.75   19.32
   1   8 -16  247.92   24.75
   1   8 -16  213.03   21.09
   1   8 -15   47.22   11.91
   1  -8 -15   54.89   10.54
   1   8 -15   38.21    9.41
   1  -8 -14  207.57   17.85
   1   8 -14  174.74   20.00
   1   8 -14  214.87   19.46
   1  -8 -13    7.64    5.74
   1   8 -13   -5.91    7.47
   1  -8 -12  357.70   21.25
   1   8 -12  346.03   25.39
   1  -8 -11  798.39   30.17
   1   8 -11  681.77   33.87
   1  -8 -10   60.21    8.24
   1   8 -10   65.95   10.87
   1  -8  -9   96.80    9.73
   1   8  -9   63.16    9.89
   1  -8  -8  207.49   13.27
   1   8  -8  200.04   16.60
   1  -8  -7  924.97   26.04
   1   8  -7  899.55   32.23
   1  -8  -6  586.83   19.58
  -1   8   6  596.81   20.44
   1   8  -6  577.41   24.73
   1  -8  -5   65.31    6.45
  -1   8   5   72.17    6.91
   1   8  -5   72.79    8.83
  -1  -8   5   52.23    7.17
  -1   8   3 5961.63   54.38
  -1  -8   3 6093.84   64.54
  -1   8   2  573.12   16.21
   1  -8  -2  595.12   16.84
  -1  -8   2  592.70   18.61
   1   8  -2  596.35   18.35
   1  -8  -1  110.03    8.39
  -1   8   1  114.81    7.98
   1   8  -1  153.85    8.47
  -1  -8   1  162.46    8.93
  -1   8   0    5.63    3.25
  -1   8   0   11.75    3.84
  -1  -8   0   14.77    2.82
   1   8   0   12.43    2.74
   1   8   1  475.98   11.05
  -1   8  -1  443.65   17.24
   1  -8   1  449.34   17.63
   1   8   1  476.43   12.26
   1   8   2  273.41    7.50
  -1   8  -2  286.31   14.53
   1   8   2  280.24    8.89
   1  -8   2  280.08   14.56
   1   8   3 1826.06   20.39
  -1  -8  -3 1850.83   20.10
   1  -8   3 1825.73   38.18
   1   8   4 2730.36   27.57
   1   8   4 2735.01   44.84
   1  -8   4 2737.95   49.06
  -1  -8  -5  728.30   15.62
   1   8   5  792.89   17.20
  -1   8  -5  777.59   28.29
   1   8   6 3418.81   40.73
  -1   8  -6 3719.77   63.79
   1   8   7  608.85   19.16
  -1  -8  -7  664.40   18.52
  -1   8  -7  660.92   28.33
  -1  -8  -8   26.36    4.58
  -1   8  -8   32.63    7.55
   1   8   8   24.03    4.67
  -1  -8  -9   68.00    7.39
   1   8   9   68.86    8.00
  -1   8  -9   74.08   11.11
  -1  -8 -10    2.38    2.98
  -1   8 -10    1.22    4.55
  -1  -8 -11  169.82   12.56
  -1   8 -11  182.77   18.74
  -1  -8 -12   88.18    9.48
  -1   8 -12   88.15   12.80
  -1  -8 -13  208.66   15.71
  -1   8 -13  179.03   19.24
  -1  -8 -14   15.26    5.86
  -1   8 -14   27.20    9.33
  -1  -8 -15  104.43   12.40
  -1   8 -15  124.90   18.68
  -1   8 -15  119.53   17.16
  -1   8 -16  -11.04    8.59
  -1  -8 -16    6.15    5.67
  -1   8 -16    0.19    6.07
  -1   8 -17  133.88   19.54
  -1  -8 -17  116.45   14.67
  -1   8 -17  115.03   17.81
  -1   8 -18    1.32    7.02
  -1  -8 -18   -3.44    4.96
  -1   8 -18   11.08    7.77
  -1   8 -19   36.72   12.18
  -1  -8 -19   66.75   12.22
  -1   8 -19   53.32   13.03
  -1   8 -20    8.44    8.92
  -1   8 -20   14.79   10.73
  -1   8 -21   11.91   10.16
  -1   8 -21   -3.30    9.44
   1  -9 -21    0.21    6.57
   1   9 -20    4.90    8.90
   1   9 -20   19.41    9.81
   1  -9 -20   28.43   10.15
   1   9 -19   28.98   11.08
   1   9 -19   25.38   10.68
   1  -9 -19   33.30   10.37
   1   9 -18   34.48   11.72
   1   9 -18   37.49   10.79
   1  -9 -18   34.56   10.07
   1   9 -17   -1.62    7.12
   1   9 -17   -6.07    6.75
   1  -9 -17   -4.52    5.55
   1   9 -16  120.22   18.07
   1  -9 -16  141.47   16.02
   1   9 -16  135.39   17.65
   1  -9 -15   89.81   12.43
   1   9 -15   86.45   14.07
   1   9 -15  102.69   14.79
   1   9 -14   13.47    8.64
   1   9 -14    8.70    5.44
   1  -9 -14   18.81    6.63
   1  -9 -13  635.23   29.19
   1   9 -13  592.14   34.31
   1   9 -12   26.99    9.33
   1  -9 -12   36.23    8.01
   1   9 -11  363.52   25.46
   1  -9 -11  377.88   20.87
   1  -9 -10  346.13   18.71
   1   9 -10  251.01   20.31
   1  -9  -9  146.31   11.80
   1   9  -9  148.37   14.80
   1  -9  -8 1301.15   32.68
   1   9  -8 1340.78   41.32
   1  -9  -7  103.99    9.25
   1   9  -7  127.90   12.57
   1  -9  -6 1399.86   30.61
  -1   9   6 1440.94   32.39
   1   9  -6 1486.33   40.83
   1  -9  -5  496.44   17.18
  -1   9   5  479.24   17.76
   1  -9  -4  467.21   16.14
  -1   9   4  474.63   16.59
   1   9  -4  464.05   19.76
  -1   9   3  428.28   15.12
  -1  -9   3  409.74   17.40
   1   9  -3  428.52   17.89
   1  -9  -2   78.46    6.66
  -1   9   2   90.08    7.08
   1   9  -2   76.27    7.25
  -1  -9   2   74.12    6.96
  -1   9   1   67.69    6.30
  -1  -9   1   85.83    6.84
  -1   9   1   87.71    8.69
   1   9  -1   79.32    6.70
  -1   9   0   55.34    7.17
  -1  -9   0   61.03    5.70
   1   9   0   63.17    5.58
   1   9   1   40.60    3.83
   1  -9   1   30.27    5.42
  -1   9  -1   29.06    5.37
   1   9   2  266.55    8.32
   1  -9   2  257.20   14.56
  -1   9  -2  220.69   14.01
   1   9   2  222.68    8.61
  -1  -9  -3 1044.22   16.55
   1   9   3 1040.08   16.26
   1  -9   3 1131.59   31.46
  -1   9  -3 1111.35   31.28
  -1  -9  -4 1295.54   18.91
   1   9   4 1270.58   19.55
  -1   9  -4 1309.59   35.92
  -1  -9  -5 1867.07   24.90
   1   9   5 1881.64   26.58
  -1  -9  -6 1127.72   21.57
   1   9   6 1129.19   23.05
  -1  -9  -7  278.47   11.90
   1   9   7  315.79   13.97
  -1   9  -7  287.84   19.49
  -1  -9  -8  573.27   18.32
   1   9   8  579.69   20.59
  -1   9  -8  575.11   28.67
  -1  -9  -9  111.48    9.11
  -1   9  -9  115.20   13.84
   1   9   9  119.67   10.26
  -1  -9 -10  443.13   18.89
  -1   9 -10  436.22   26.89
  -1  -9 -11   34.87    6.15
  -1   9 -11   27.55    8.86
  -1  -9 -12  277.56   16.92
  -1   9 -12  259.58   22.35
  -1  -9 -13  107.92   11.43
  -1   9 -13   87.12   14.68
  -1  -9 -14  489.98   24.57
  -1   9 -14  432.96   31.00
  -1   9 -15   45.36   11.79
  -1  -9 -15   66.42   10.03
  -1   9 -16   13.46    8.79
  -1  -9 -16   -1.52    5.38
  -1   9 -16   -2.30    7.53
  -1   9 -17   12.56    8.69
  -1   9 -17    3.64    8.14
  -1  -9 -17   -5.20    5.81
  -1   9 -18    2.23    7.02
  -1   9 -18    2.69    7.31
  -1  -9 -18   13.86    6.43
  -1   9 -19   59.07   15.48
  -1   9 -19   29.84   13.53
  -1   9 -20   24.44   11.52
  -1   9 -20    6.66    8.72
  -1   9 -21   17.64   10.79
   1  10 -20   94.56   18.29
   1 -10 -20   78.37   13.71
   1  10 -19  130.93   20.69
   1 -10 -19  182.35   20.19
   1  10 -19  178.36   21.63
   1  10 -18   87.98   16.74
   1 -10 -18  100.32   14.70
   1  10 -18   84.94   15.20
   1  10 -17   72.82   14.75
   1 -10 -17   70.22   12.40
   1  10 -17   69.04   13.05
   1  10 -16   18.09    6.17
   1  10 -16   12.61    7.32
   1 -10 -16    9.59    6.23
   1  10 -15   -2.97    6.33
   1  10 -15    0.47    5.88
   1 -10 -15    3.30    5.24
   1 -10 -14   21.33    6.80
   1  10 -14   26.11    8.76
   1  10 -13  259.52   24.00
   1 -10 -13  266.59   19.06
   1  10 -12  675.53   36.07
   1 -10 -12  586.69   26.68
   1  10 -11 1411.35   49.88
   1 -10 -11 1316.92   38.10
   1 -10 -10  476.41   22.01
   1  10 -10  479.77   28.47
   1 -10  -9  204.79   13.89
   1  10  -9  167.54   16.03
   1 -10  -8  136.67   11.24
   1  10  -8  149.40   14.43
   1 -10  -7    5.93    2.72
   1  10  -7   -0.33    4.38
   1 -10  -6  218.27   12.24
  -1  10   6  231.13   12.93
   1  10  -6  194.74   15.20
   1 -10  -5 2036.55   35.24
  -1  10   5 2119.19   38.02
   1  10  -5 1999.10   44.56
  -1 -10   4 5587.43   70.36
   1  10  -4 5731.77   71.06
   1 -10  -3 2025.77   33.71
  -1  10   3 2114.24   34.61
  -1 -10   3 2084.92   40.55
   1  10  -3 2005.01   39.63
  -1  10   2  438.75   15.66
   1 -10  -2  394.82   15.93
  -1 -10   2  459.01   17.69
   1  10  -2  426.33   16.66
  -1  10   1 1051.38   24.23
  -1 -10   1 1039.58   24.93
  -1  10   1  972.26   26.86
   1  10  -1  983.64   23.93
  -1  10   0 1922.91   35.41
  -1 -10   0 1924.55   31.06
   1  10   0 1982.91   31.25
   1  10   1   25.81    3.72
   1  10   1   34.35    4.24
   1 -10   1   36.42    6.04
   1  10   2  489.30   12.18
   1  10   2  473.89   13.59
   1 -10   2  463.61   20.06
  -1  10  -2  432.19   19.40
   1  10   3  366.42   10.51
   1  10   3  408.35   12.66
   1 -10   3  387.29   18.89
  -1  10  -3  401.27   20.40
  -1 -10  -4  652.81   14.34
   1  10   4  654.87   14.75
  -1 -10  -5  129.78    6.80
   1  10   5  126.43    7.15
  -1 -10  -6 1106.37   21.46
   1  10   6 1160.86   23.71
  -1 -10  -7    3.74    2.10
   1  10   7    5.24    2.85
  -1  10  -7    0.09    4.29
  -1 -10  -8   24.08    3.90
   1  10   8   37.13    5.63
  -1  10  -8   34.72    8.41
  -1 -10  -9  821.81   23.52
   1  10   9  781.07   26.12
  -1  10  -9  812.22   35.73
  -1 -10 -10    9.31    3.76
  -1  10 -10   17.89    7.47
  -1 -10 -11  153.38   11.82
  -1  10 -11  168.40   18.51
  -1 -10 -12   18.05    5.42
  -1  10 -12   36.20    9.75
  -1 -10 -13  361.17   19.91
  -1  10 -13  366.12   27.65
  -1 -10 -14  849.44   32.11
  -1  10 -14  745.52   40.84
  -1  10 -15    7.29    7.42
  -1 -10 -15   13.82    5.73
  -1  10 -16   -1.66    6.37
  -1 -10 -16   -2.48    4.81
  -1 -10 -17  194.71   17.84
  -1  10 -17  170.37   22.68
  -1  10 -17  207.78   23.90
  -1  10 -18  180.21   23.99
  -1  10 -18  227.60   25.91
  -1  10 -19   62.05   14.38
  -1  10 -19   50.25   14.37
  -1  10 -20    8.84   10.40
  -1  10 -20   21.80   11.77
  -1  10 -21   -7.32    9.41
   1  11 -20    2.94    8.77
   1 -11 -20   14.19    8.94
   1  11 -19   28.36   12.52
   1  11 -19   10.17    8.26
   1 -11 -19   28.35    9.44
   1  11 -18   -1.94    7.03
   1  11 -18   -0.53    5.61
   1 -11 -18    9.65    7.59
   1  11 -17   41.55   13.41
   1  11 -17   36.67   10.45
   1 -11 -17   31.26    9.02
   1  11 -16  108.22   17.99
   1 -11 -16  114.50   14.72
   1  11 -16  106.62   16.19
   1 -11 -15    4.19    4.48
   1  11 -15    7.06    6.64
   1 -11 -14  167.06   15.73
   1  11 -14  154.74   19.06
   1 -11 -13   63.05    9.63
   1  11 -13   38.03    9.88
   1 -11 -12  299.26   19.28
   1  11 -12  302.79   24.57
   1 -11 -11   46.74    7.71
   1  11 -11   95.43   14.32
   1 -11 -10   60.63    8.12
   1  11 -10   65.56   11.02
   1 -11  -9    9.33    4.59
   1  11  -9    8.41    6.09
   1 -11  -8  603.44   22.73
   1  11  -8  644.10   30.68
   1 -11  -7   -2.06    2.80
   1  11  -7   -5.59    5.07
   1 -11  -6  673.82   21.80
   1  11  -6  667.98   28.14
   1 -11  -5    2.56    2.80
  -1  11   5    4.61    2.79
   1  11  -5   -1.59    3.78
  -1  11   4  710.53   21.37
   1  11  -4  723.63   26.29
  -1  11   3   75.74    7.12
   1 -11  -3   47.33    7.06
   1  11  -3   74.44    8.39
  -1 -11   3   68.73    8.11
  -1  11   2 1074.31   25.10
   1 -11  -2 1043.26   25.45
  -1 -11   2 1079.46   28.55
   1  11  -2  986.08   27.07
  -1  11   1  382.46   15.43
  -1  11   1  413.54   18.92
  -1 -11   1  446.22   17.33
   1  11  -1  444.70   17.01
  -1  11   0   52.66    7.02
  -1 -11   0   59.82    6.16
  -1  11   0   62.27    8.12
   1  11   0   51.20    5.74
   1  11   1  422.20   13.39
   1 -11   1  393.69   18.91
  -1  11  -1  390.95   18.77
   1  11   2 2113.64   27.31
  -1  11  -2 2062.22   44.18
   1 -11   2 2038.28   44.10
   1  11   2 2011.73   30.62
   1  11   3  446.69   12.24
   1  11   3  458.41   14.25
  -1  11  -3  452.88   22.09
  -1 -11  -4  710.38   15.95
   1  11   4  672.07   15.58
  -1  11  -4  672.52   27.32
  -1 -11  -5  564.23   14.24
   1  11   5  590.06   15.66
  -1  11  -5  560.80   26.27
  -1 -11  -6  375.68   12.65
   1  11   6  378.19   13.75
  -1  11  -6  415.16   23.85
  -1 -11  -7  522.76   16.01
   1  11   7  513.55   17.41
  -1  11  -7  492.57   26.50
  -1 -11  -8   51.60    5.79
   1  11   8   47.86    6.17
  -1  11  -8   50.46    9.62
  -1 -11  -9  431.08   17.12
   1  11   9  433.61   19.28
  -1  11  -9  384.95   25.40
  -1 -11 -10   81.25    8.06
  -1  11 -10  113.05   14.30
  -1 -11 -11    6.78    3.70
  -1  11 -11   22.70    8.68
  -1 -11 -12   91.57    9.62
  -1  11 -12   80.80   14.76
  -1 -11 -13   20.39    5.71
  -1  11 -13   14.68    7.49
  -1 -11 -14  388.45   21.57
  -1  11 -14  396.30   30.82
  -1  11 -15   19.88    9.34
  -1 -11 -15   10.71    4.75
  -1  11 -16   60.29   13.50
  -1 -11 -16   56.48    9.38
  -1  11 -17    4.87    8.85
  -1  11 -17    1.16    7.20
  -1 -11 -17   -6.21    5.72
  -1  11 -18    4.62    8.26
  -1  11 -18   20.63   10.21
  -1  11 -19   -7.59    9.24
  -1  11 -19    9.91    9.67
  -1  11 -20   24.29   12.47
  -1  11 -20   29.58   14.13
  -1  11 -21   18.91   11.71
   1  12 -19   31.38   11.59
   1  12 -19   15.77   10.28
   1 -12 -19    4.95    5.54
   1  12 -18   38.78   13.36
   1  12 -18   37.01   11.21
   1 -12 -18   53.30   11.29
   1  12 -17  147.38   21.46
   1  12 -17  198.69   21.54
   1 -12 -17  189.52   18.51
   1  12 -16    3.03    6.57
   1  12 -16    2.53    6.28
   1 -12 -16    2.78    5.20
   1 -12 -15  203.96   18.05
   1  12 -15  184.44   22.31
   1 -12 -14   33.15    8.17
   1  12 -14   37.01   11.29
   1 -12 -13    6.64    3.87
   1  12 -13   50.77   12.00
   1 -12 -12  448.50   23.43
   1  12 -12  418.04   29.63
   1 -12 -11 1041.98   34.10
   1  12 -11 1063.30   44.95
   1 -12 -10  666.93   26.17
   1  12 -10  633.05   32.90
   1 -12  -9 1233.17   33.63
   1  12  -9 1267.05   45.13
   1 -12  -8   15.50    4.20
   1  12  -8   16.48    5.65
   1 -12  -7 1334.72   32.39
   1  12  -7 1272.46   42.13
   1 -12  -6 1560.36   33.71
   1  12  -6 1451.78   42.24
   1 -12  -5 3522.62   48.95
   1  12  -5 3438.65   61.82
   1 -12  -4   88.07    8.83
   1  12  -4   84.29    9.50
  -1  12   3  986.22   25.37
   1 -12  -3  952.16   25.55
  -1 -12   3  940.76   29.48
   1  12  -3 1030.85   30.54
  -1  12   2  672.04   21.79
  -1 -12   2  659.10   23.17
  -1  12   2  707.10   25.25
   1  12  -2  693.77   23.41
  -1  12   1  297.93   14.29
  -1 -12   1  256.18   13.62
  -1  12   1  279.00   15.87
   1  12  -1  234.74   13.19
  -1 -12   0  878.79   23.78
  -1  12   0  921.50   28.88
   1  12   0  881.36   23.77
   1  12   1  759.53   19.17
   1 -12   1  825.54   28.98
  -1  12  -1  855.36   28.50
   1  12   1  844.98   21.69
   1  12   2  109.39    6.81
  -1  12  -2  120.88   11.85
   1  12   2  136.64    8.65
   1  12   3   48.74    4.43
   1  12   3   50.41    5.28
  -1  12  -3   49.85    8.21
  -1 -12  -4  103.28    6.55
   1  12   4  100.59    6.40
  -1 -12  -5    2.05    1.69
   1  12   5    0.99    1.31
  -1 -12  -6  712.54   17.81
   1  12   6  713.82   19.08
  -1  12  -6  714.91   31.14
  -1 -12  -7  191.17    9.79
   1  12   7  183.46   10.61
  -1  12  -7  197.85   17.47
  -1 -12  -8   23.75    4.18
   1  12   8   23.22    4.83
  -1  12  -8   14.11    6.64
  -1 -12  -9  162.88   10.59
   1  12   9  173.80   12.31
  -1  12  -9  188.39   19.05
  -1 -12 -10  100.42    8.96
  -1  12 -10  116.68   15.42
  -1 -12 -11    2.29    2.57
  -1  12 -11    0.02    6.01
  -1 -12 -12   13.87    4.80
  -1  12 -12    3.39    6.22
  -1 -12 -13    6.76    4.17
  -1  12 -13    5.41    8.16
  -1 -12 -14   92.28   10.81
  -1  12 -14  109.66   17.56
  -1  12 -15   39.22   11.30
  -1 -12 -15   32.42    7.20
  -1  12 -16    9.18    7.98
  -1 -12 -16   -3.25    4.33
  -1  12 -17    9.64    7.85
  -1  12 -18   37.74   12.88
  -1  12 -18   70.21   15.88
  -1  12 -19  -20.01   11.89
  -1  12 -19    1.34    7.52
  -1  12 -20    5.19    8.91
  -1  12 -20   11.82   10.50
  -1  12 -21   16.78   10.66
   1  13 -19    8.20    9.81
   1 -13 -19   -1.28    5.75
   1  13 -18    0.42    9.24
   1  13 -18   21.45   10.40
   1 -13 -18   -1.25    6.33
   1  13 -17    6.13    8.17
   1  13 -17   13.58    8.00
   1 -13 -17   22.72    8.56
   1 -13 -16  259.85   20.74
   1  13 -16  213.48   24.20
   1 -13 -15   -2.35    4.48
   1  13 -15   -1.41    7.62
   1 -13 -14   -1.40    4.30
   1  13 -14   -1.38    6.37
   1 -13 -13   75.71   10.81
   1  13 -13   62.45   12.95
   1 -13 -12  152.78   13.92
   1  13 -12  162.36   19.76
   1 -13 -11  218.86   15.87
   1  13 -11  171.82   18.69
   1 -13 -10  997.62   31.82
   1  13 -10  978.59   41.70
   1 -13  -9  159.55   12.37
   1  13  -9  176.68   17.75
   1 -13  -8  227.50   14.31
   1  13  -8  221.57   19.29
   1 -13  -7 1795.46   37.66
   1  13  -7 1662.91   49.07
   1 -13  -6  649.60   22.40
   1  13  -6  721.39   30.49
   1 -13  -5 4755.99   58.04
   1  13  -5 4798.65   75.16
   1 -13  -4 1060.08   28.55
   1  13  -4 1161.72   35.17
  -1  13   3   63.53    7.24
   1 -13  -3   48.20    6.88
   1  13  -3   71.50    8.66
  -1  13   2  153.99   10.98
  -1  13   2  157.60   13.27
  -1 -13   2  144.45   11.63
   1  13  -2  153.04   11.49
  -1  13   1   36.19    5.62
  -1 -13   1   53.27    6.94
  -1  13   1   39.66    7.78
   1  13  -1   59.32    7.18
  -1 -13   0 2480.98   41.76
  -1  13   0 2613.17   49.77
   1  13   0 2602.71   42.84
   1  13   1   13.04    3.56
   1  13   1    8.84    3.26
  -1  13  -1   12.18    5.24
   1  13   2   26.64    3.71
   1  13   2   31.82    4.60
  -1  13  -2   21.94    6.56
   1  13   3 3915.04   40.17
   1  13   3 3739.91   45.00
  -1  13  -3 3820.22   65.96
   1  13   4 1236.20   22.89
   1  13   4 1264.08   26.51
  -1  13  -4 1275.91   39.81
  -1 -13  -5  119.64    7.63
   1  13   5  119.09    7.68
  -1  13  -5  121.87   13.02
  -1 -13  -6 1583.32   27.18
   1  13   6 1608.75   28.96
  -1 -13  -7  678.31   18.81
   1  13   7  707.56   20.90
  -1  13  -7  737.54   33.63
  -1 -13  -8   12.20    3.28
   1  13   8    8.67    3.20
  -1  13  -8    0.89    5.28
  -1 -13  -9  662.39   20.81
   1  13   9  652.97   23.59
  -1  13  -9  611.23   33.56
  -1 -13 -10   54.29    6.66
  -1  13 -10   68.57   12.70
  -1 -13 -11    9.90    4.32
  -1  13 -11   16.19    8.91
  -1 -13 -12   30.21    6.28
  -1  13 -12   31.31    9.72
  -1 -13 -13  238.07   15.92
  -1  13 -13  233.93   23.34
  -1 -13 -14   33.51    7.01
  -1  13 -14   31.22   10.09
  -1 -13 -15  101.52   11.94
  -1  13 -15   67.17   14.83
  -1  13 -16   10.12    9.19
  -1  13 -17    0.26    7.73
  -1  13 -18    3.45   10.24
  -1  13 -18   -1.60    7.45
  -1  13 -19   76.21   17.44
  -1  13 -19   83.46   18.37
  -1  13 -20  115.99   21.38
   1  14 -19   50.73   14.67
   1  14 -18   -6.28   10.09
   1  14 -18   -8.49    8.30
   1 -14 -18   -0.85    5.29
   1  14 -17   65.76   15.43
   1  14 -17   50.33   12.46
   1 -14 -17   44.98   10.78
   1 -14 -16   -1.87    4.84
   1  14 -16    3.59    7.47
   1 -14 -15  182.23   17.22
   1  14 -15  166.98   21.52
   1 -14 -14    0.16    4.87
   1  14 -14    8.25    8.91
   1 -14 -13  211.60   17.12
   1  14 -13  176.22   21.24
   1 -14 -12   10.05    5.49
   1  14 -12    4.20    7.21
   1 -14 -11   23.46    5.84
   1  14 -11   32.00    9.13
   1 -14 -10  412.78   20.86
   1  14 -10  487.81   30.28
   1 -14  -9    5.57    4.32
   1  14  -9   12.26    7.22
   1 -14  -8 1629.39   37.85
   1  14  -8 1578.50   50.74
   1 -14  -7  497.15   20.87
   1  14  -7  469.74   26.60
   1 -14  -6   53.18    7.12
   1  14  -6   32.42    7.00
   1 -14  -5 1144.29   29.94
   1  14  -5 1259.12   39.84
   1 -14  -4 1786.77   36.94
   1  14  -4 1834.65   45.02
   1 -14  -3 1744.77   36.35
   1  14  -3 1561.24   39.75
  -1 -14   2   99.35   10.01
  -1  14   2   86.14   10.53
   1  14  -2  114.52   10.77
  -1  14   1 3984.28   63.07
  -1 -14   1 4113.38   58.43
   1  14  -1 4193.42   59.12
  -1  14   0  845.09   29.79
  -1 -14   0  805.60   25.52
   1  14   0  837.19   25.13
   1  14   1  598.35   18.55
   1  14   1  573.42   19.72
   1  14   2    3.30    2.56
  -1  14  -2    5.62    5.27
   1  14   2    2.19    2.78
   1  14   3  112.44    7.40
   1  14   3  122.74    8.77
  -1  14  -3  131.16   13.41
   1  14   4   28.90    3.93
   1  14   4   31.09    4.92
  -1  14  -4   29.40    7.07
  -1 -14  -5 4575.96   46.99
  -1  14  -5 4641.57   80.42
  -1 -14  -6    3.87    2.26
   1  14   6    4.39    2.33
  -1  14  -6    3.36    5.65
  -1 -14  -7 1535.83   28.34
   1  14   7 1556.11   31.14
  -1  14  -7 1572.88   49.59
   1  14   8 1644.79   34.55
  -1  14  -8 1664.82   53.23
  -1 -14  -9  284.68   13.65
   1  14   9  269.97   15.45
  -1  14  -9  296.07   24.05
  -1 -14 -10  163.69   11.15
  -1  14 -10  160.77   18.63
  -1 -14 -11   -2.19    3.33
  -1  14 -11   -6.15    8.05
  -1 -14 -12    6.14    4.00
  -1  14 -12   15.25    7.64
  -1 -14 -13  144.72   12.27
  -1  14 -13  120.76   17.75
  -1  14 -14   17.39    9.42
  -1 -14 -14   26.20    6.26
  -1  14 -15   -2.48    6.94
  -1 -14 -15    9.89    4.74
  -1  14 -16   13.44    8.89
  -1  14 -17   -6.89    9.33
  -1  14 -18  123.82   20.98
  -1  14 -19   -5.80   10.52
  -1  14 -19   12.89    9.50
  -1  14 -20   20.08   12.47
   1  15 -19    3.95    9.28
   1  15 -18   32.73   12.87
   1  15 -18   42.03   12.05
   1 -15 -17    7.34    6.46
   1  15 -17   -1.50    6.80
   1 -15 -16    6.68    5.54
   1  15 -16   -3.55    9.33
   1 -15 -15  118.01   13.81
   1  15 -15   99.80   17.72
   1 -15 -14   36.97    7.64
   1  15 -14   20.97    9.93
   1 -15 -13   -2.27    4.41
   1  15 -13    6.31    6.63
   1 -15 -12  282.91   18.78
   1  15 -12  293.99   25.72
   1 -15 -11   17.35    6.25
   1  15 -11    2.93    5.52
   1 -15 -10  447.89   21.88
   1  15 -10  464.05   30.17
   1 -15  -9  369.39   18.92
   1  15  -9  324.70   25.27
   1 -15  -8 1501.52   37.24
   1  15  -8 1418.48   49.55
   1 -15  -7   28.56    6.05
   1  15  -7   35.71    8.85
   1 -15  -6   -1.04    3.08
   1  15  -6    4.38    5.09
   1 -15  -5  613.70   22.45
   1  15  -5  628.34   28.87
   1 -15  -4  367.34   17.38
   1  15  -4  389.76   21.77
  -1  15   3   21.84    5.22
   1  15  -3   52.35    8.11
  -1  15   2  108.47   10.97
   1  15  -2  141.21   12.11
  -1 -15   1  961.77   30.07
  -1  15   1  948.31   31.65
   1  15  -1  968.45   29.60
  -1 -15   0  484.18   20.56
  -1  15   0  488.03   24.07
   1  15   0  497.49   20.58
   1  15   1  350.84   14.80
  -1  15  -1  394.04   21.64
   1  15   1  403.53   17.56
   1  15   2  713.90   20.04
   1  15   2  773.72   23.21
  -1  15  -2  782.49   31.15
   1  15   3    5.71    2.25
  -1  15  -3   21.97    6.58
   1  15   3   16.51    4.20
   1  15   4   49.87    5.40
   1  15   4   46.33    5.97
  -1  15  -4   37.82    7.66
   1  15   5    1.72    1.90
   1  15   5    4.31    3.06
  -1  15  -5    1.85    5.16
  -1 -15  -6   36.58    4.83
   1  15   6   29.25    4.71
  -1  15  -6   39.38    8.99
  -1 -15  -7   40.48    5.17
   1  15   7   41.94    5.46
  -1  15  -7   51.80   10.87
  -1 -15  -8   99.72    7.81
   1  15   8   75.84    8.03
  -1  15  -8   82.26   13.24
  -1 -15  -9  475.67   17.97
  -1  15  -9  483.75   31.33
  -1 -15 -10   42.47    6.05
  -1  15 -10   38.02   10.50
  -1 -15 -11    4.90    3.54
  -1  15 -11    3.72    6.49
  -1 -15 -12   87.21    9.15
  -1  15 -12   64.04   14.55
  -1 -15 -13  151.02   12.47
  -1  15 -13  176.17   21.32
  -1 -15 -14  113.00   11.57
  -1  15 -14  136.96   19.77
  -1  15 -15   20.26    9.60
  -1  15 -16   55.12   14.66
  -1  15 -17   25.76   10.16
  -1  15 -18   27.01   11.75
  -1  15 -19    0.17    8.53
  -1  15 -19   15.53    9.58
  -1  15 -20   -2.73   11.30
   1  16 -18   95.78   19.47
   1 -16 -17   72.44   12.37
   1  16 -17   80.39   18.20
   1 -16 -16   24.45    7.60
   1  16 -16    8.00    8.20
   1 -16 -15   -5.41    4.47
   1  16 -15   -6.65    7.58
   1 -16 -14  104.37   12.64
   1  16 -14  107.17   18.57
   1 -16 -13  590.37   27.77
   1  16 -13  540.09   36.39
   1 -16 -12   32.38    7.52
   1  16 -12   21.51   10.41
   1 -16 -11  788.14   29.78
   1  16 -11  777.31   40.46
   1 -16 -10 1294.92   37.03
   1  16 -10 1289.97   51.02
   1 -16  -9  171.42   13.32
   1  16  -9  173.98   19.27
   1 -16  -8  345.12   18.38
   1  16  -8  407.23   27.01
   1 -16  -7   26.64    6.13
   1  16  -7   18.39    6.53
   1 -16  -6  495.41   21.12
   1  16  -6  566.99   29.02
   1 -16  -5  121.36   11.13
   1  16  -5  122.97   13.34
   1 -16  -4    4.16    3.77
   1  16  -4    1.23    3.54
  -1  16   3  105.31   11.59
   1  16  -3  109.08   11.25
  -1  16   2  823.86   30.28
   1  16  -2  880.69   30.38
  -1  16   1  216.07   16.71
   1  16  -1  211.62   14.85
  -1  16   0 1495.95   42.16
   1  16   0 2133.79   43.14
   1  16   1  151.65   10.35
  -1  16  -1  114.43   12.38
   1  16   1  120.31   10.01
   1  16   2  657.13   20.41
   1  16   2  626.48   21.92
  -1  16  -2  692.13   29.86
   1  16   3   26.92    4.38
   1  16   3   30.48    6.35
  -1  16  -3   22.20    6.34
   1  16   4  412.98   15.45
   1  16   4  396.36   16.74
  -1  16  -4  414.01   24.64
   1  16   5   66.13    6.45
   1  16   5   78.06    8.18
  -1  16  -5   74.18   12.04
   1  16   6  170.08   10.39
  -1  16  -6  198.07   18.32
  -1 -16  -7   43.32    5.85
   1  16   7   49.63    6.26
  -1  16  -7   48.59    9.89
  -1 -16  -8 1714.95   32.63
  -1  16  -8 1756.68   57.32
  -1 -16  -9  328.02   14.85
  -1  16  -9  308.80   25.18
  -1 -16 -10  347.56   16.20
  -1  16 -10  333.15   26.82
  -1 -16 -11  833.59   25.73
  -1  16 -11  588.77   36.39
  -1 -16 -12  163.18   12.24
  -1  16 -12  168.50   21.41
  -1 -16 -13  165.17   13.00
  -1  16 -13  146.37   20.20
  -1  16 -14  105.45   18.34
  -1  16 -15   22.79   10.48
  -1  16 -16   24.90   11.99
  -1  16 -17   40.54   13.46
  -1  16 -18   72.42   17.39
  -1  16 -19   49.44   15.03
  -1  16 -20    4.41   11.91
   1  17 -18   11.80   11.08
   1  17 -17   29.81   12.44
   1 -17 -16   13.11    6.02
   1  17 -16    7.66    8.48
   1 -17 -15   29.77    8.03
   1  17 -15   15.51    9.07
   1 -17 -14   24.46    7.30
   1  17 -14   24.20    9.74
   1 -17 -13   -3.56    4.78
   1  17 -13    0.72    7.24
   1 -17 -12   35.34    7.31
   1  17 -12   45.95   11.68
   1 -17 -11 1117.31   35.77
   1  17 -11 1071.17   48.58
   1 -17 -10   81.59    9.88
   1  17 -10  135.62   16.93
   1 -17  -9  392.28   20.24
   1  17  -9  402.51   28.59
   1 -17  -8   15.40    4.96
   1  17  -8   38.40   10.37
   1 -17  -7 2232.88   46.43
   1  17  -7 2278.71   61.59
   1 -17  -6  198.59   14.20
   1  17  -6  118.78   13.85
   1 -17  -5   86.54    9.77
   1  17  -5   77.95   11.19
  -1  17   4   46.33    8.13
   1  17  -4   28.01    6.44
  -1  17   3    2.10    3.66
   1  17  -3   11.71    5.08
  -1  17   2  164.12   14.89
   1  17  -2  202.02   15.98
  -1  17   1  161.49   14.29
   1  17  -1  145.09   12.67
  -1  17   0   81.88   10.83
   1  17   0   86.40    9.72
   1  17   1  132.89   10.27
  -1  17  -1  104.96   12.33
   1  17   1  103.99   10.14
   1  17   2  416.06   16.86
   1  17   2  374.43   17.69
  -1  17  -2  365.57   22.55
   1  17   3  844.48   22.79
   1  17   3  871.65   26.24
  -1  17  -3  816.32   34.27
   1  17   4  105.04    8.49
   1  17   4  103.46    9.37
  -1  17  -4   90.34   12.59
   1  17   5   33.61    4.81
   1  17   5   34.97    5.89
  -1  17  -5   47.80    9.67
   1  17   6  318.03   14.48
   1  17   6  348.56   16.70
  -1  17  -6  345.95   25.03
  -1 -17  -7  239.06   12.47
   1  17   7  236.67   13.16
  -1  17  -7  271.50   22.73
  -1 -17  -8  821.10   23.23
  -1  17  -8  718.96   37.87
  -1 -17  -9  187.08   11.71
  -1  17  -9  192.30   20.57
  -1 -17 -10  152.62   10.94
  -1  17 -10  149.24   18.57
  -1 -17 -11 1016.58   28.79
  -1  17 -11 1149.47   51.61
  -1 -17 -12   32.67    6.51
  -1  17 -12   26.34   10.16
  -1  17 -13  947.70   51.03
  -1  17 -14   -6.76    8.60
  -1  17 -15   61.83   15.05
  -1  17 -16   55.52   14.88
  -1  17 -17   20.55   10.91
  -1  17 -18    6.96   10.57
   1  18 -18   -5.97   11.19
   1  18 -17   -4.46    8.02
   1  18 -16   12.99    9.48
   1 -18 -15    5.20    5.22
   1  18 -15   -9.23    9.33
   1 -18 -14   49.77    9.64
   1  18 -14   60.93   14.58
   1 -18 -13  123.46   13.19
   1  18 -13  117.03   18.72
   1 -18 -12   34.20    8.10
   1  18 -12   39.05   11.81
   1 -18 -11   29.40    7.31
   1  18 -11   29.42   11.08
   1 -18 -10  608.30   26.21
   1  18 -10  644.23   37.70
   1 -18  -9   10.68    5.05
   1  18  -9    0.38    6.58
   1 -18  -8   29.85    7.40
   1  18  -8   39.63    9.11
   1 -18  -7  194.67   14.24
   1  18  -7  150.41   16.68
   1 -18  -6   27.79    6.79
   1  18  -6   22.33    8.02
   1  18  -5    6.21    5.61
  -1  18   4    3.00    4.14
   1  18  -4    4.60    5.67
  -1  18   3   16.46    6.70
   1  18  -3   15.30    6.01
  -1  18   2  390.12   22.28
   1  18  -2  362.32   21.22
  -1  18   1   60.56    9.45
   1  18  -1   50.04    8.28
  -1  18   0  470.55   25.43
   1  18   0  428.50   21.30
  -1  18  -1  626.51   29.06
   1  18   1  574.69   23.67
   1  18   2   -2.32    2.32
   1  18   2   -2.56    3.43
  -1  18  -2    3.32    4.50
   1  18   3  235.84   12.71
   1  18   3  267.73   15.18
  -1  18  -3  274.98   21.05
   1  18   4   28.62    4.92
   1  18   4   39.47    6.61
  -1  18  -4   36.31    9.42
   1  18   5  548.02   19.11
   1  18   5  536.41   21.02
  -1  18  -5  527.62   30.13
   1  18   6  111.94    9.29
   1  18   6  120.15   10.41
   1  18   7  418.73   17.84
   1  18   7  418.36   19.48
  -1  18  -7  402.77   27.74
  -1 -18  -8   54.52    6.67
  -1  18  -8   60.59   11.80
  -1 -18  -9  115.69    9.49
  -1  18  -9  119.99   17.02
  -1 -18 -10   97.64    9.27
  -1  18 -10   72.34   14.46
  -1 -18 -11  865.42   26.69
  -1  18 -11  896.64   46.74
  -1 -18 -12  195.14   13.36
  -1  18 -12  193.47   22.64
  -1  18 -13  105.88   19.08
  -1  18 -14   -6.97    7.94
  -1  18 -15   97.65   17.91
  -1  18 -16   -3.56    8.81
  -1  18 -17   40.72   14.58
  -1  18 -18   62.12   16.45
   1  19 -17    7.96    9.54
   1  19 -16    7.06    8.68
   1 -19 -15    0.99    4.97
   1  19 -15   11.40    8.85
   1 -19 -14   -3.59    5.09
   1  19 -14    6.60    7.36
   1 -19 -13   24.45    7.33
   1  19 -13   33.88   12.94
   1 -19 -12   13.01    6.03
   1  19 -12   -0.71    7.54
   1 -19 -11  707.92   28.75
   1  19 -11  691.02   40.51
   1 -19 -10  354.00   20.31
   1  19 -10  401.09   30.68
   1 -19  -9 1958.95   46.44
   1  19  -9 1823.58   62.50
   1 -19  -8  420.17   21.32
   1  19  -8  452.08   30.16
   1 -19  -7  375.89   20.18
   1  19  -7  314.06   24.41
   1 -19  -6 2647.36   51.73
   1  19  -6 2751.35   68.22
  -1  19   5   -2.72    5.66
   1  19  -5   -4.75    7.18
  -1  19   4   49.79    9.40
   1  19  -4   41.01    8.59
  -1  19   3   46.33    8.83
   1  19  -3   43.48    8.59
  -1  19   2   69.02   10.24
   1  19  -2   48.51    8.56
   1  19  -1   28.55    6.47
  -1  19   1   40.08    8.73
  -1  19   0 2439.82   57.26
   1  19   0 2506.34   52.30
  -1  19  -1 1018.03   37.68
   1  19   1  929.36   30.89
  -1  19  -2  104.91   13.56
   1  19   2  148.55   12.33
   1  19   3 1436.36   36.21
  -1  19  -3 1370.35   47.32
   1  19   4   23.09    4.59
   1  19   4   27.27    6.16
  -1  19  -4   12.72    7.57
   1  19   5   43.42    5.92
   1  19   5   41.77    7.19
  -1  19  -5   27.16    9.16
   1  19   6  103.74   10.27
  -1  19  -6  129.03   15.88
   1  19   7  257.66   15.64
  -1  19  -7  272.53   23.60
  -1  19  -8    3.15    6.41
  -1 -19  -9   70.06    7.59
  -1  19  -9   93.81   15.67
  -1 -19 -10    5.04    3.69
  -1  19 -10   -7.34    6.67
  -1 -19 -11   15.52    4.52
  -1  19 -11   17.77    8.24
  -1  19 -12  453.22   35.15
  -1  19 -13   -4.88    8.36
  -1  19 -14  107.35   19.10
  -1  19 -15   47.63   13.51
  -1  19 -16   -7.15    7.56
  -1  19 -17  160.16   25.06
   1  20 -17   25.06   12.59
   1  20 -16   27.52   11.30
   1  20 -15   14.12    9.46
   1 -20 -14   -6.83    6.26
   1  20 -14   11.35   10.50
   1 -20 -13  107.67   12.44
   1  20 -13  106.01   18.22
   1 -20 -12    4.18    4.89
   1  20 -12    7.35    8.62
   1 -20 -11   -1.81    3.89
   1  20 -11  -13.81    9.40
   1 -20 -10  224.85   16.99
   1  20 -10  172.48   21.49
   1 -20  -9    9.83    4.76
   1  20  -9   11.02    7.67
   1 -20  -8  218.09   16.20
   1  20  -8  208.07   21.40
   1 -20  -7    4.46    5.03
   1  20  -7    1.68    5.68
  -1  20   6 4048.61   76.98
   1  20  -6 3790.85   81.91
  -1  20   5  147.10   14.89
   1  20  -5  208.33   19.34
  -1  20   4 2379.80   57.59
   1  20  -4 2122.11   57.47
  -1  20   3  203.04   16.86
   1  20  -3  183.37   16.50
  -1  20   2   41.02    8.72
   1  20  -2   57.56    9.73
  -1  20   1  893.24   35.82
   1  20  -1  859.07   32.92
  -1  20   0   -9.02    5.96
   1  20   0    3.92    4.39
  -1  20  -1    2.03    6.04
   1  20   1    1.87    4.33
   1  20   2 1788.28   42.81
  -1  20  -2 1719.71   51.95
   1  20   3  117.99   11.35
  -1  20  -3  113.95   14.81
   1  20   4  318.14   17.44
  -1  20  -4  329.14   24.66
   1  20   5  438.10   20.34
  -1  20  -5  444.68   29.08
   1  20   6   53.67    7.56
  -1  20  -6   45.42   10.83
   1  20   7  114.91   11.02
  -1  20  -7  104.35   14.79
   1  20   8  141.15   12.04
  -1  20  -8  168.11   19.17
  -1  20  -9   -8.31    7.67
  -1 -20 -10   45.63    7.13
  -1  20 -10   46.74   12.36
  -1  20 -11   60.43   13.57
  -1  20 -12   39.39   13.00
  -1  20 -13   18.63    9.33
  -1  20 -14  -10.13    9.79
  -1  20 -15    3.06    8.07
  -1  20 -16   -5.49   12.18
  -1  20 -17   -0.17    8.93
   1  21 -16   40.42   15.41
   1  21 -15    5.69    9.91
   1  21 -14    3.16    7.36
   1 -21 -13  175.81   15.80
   1  21 -13  219.40   26.29
   1 -21 -12   13.11    5.26
   1  21 -12   26.89   10.61
   1 -21 -11   -1.12    4.56
   1  21 -11   -9.26    8.18
   1 -21 -10  767.99   30.71
   1  21 -10  850.22   45.18
   1 -21  -9   34.76    7.59
   1  21  -9   36.39   11.07
   1 -21  -8    1.89    4.19
   1  21  -8    6.23    7.24
   1  21  -7  194.10   20.08
  -1  21   6  281.94   20.64
   1  21  -6  256.25   22.54
  -1  21   5  109.26   13.30
   1  21  -5  103.24   13.89
  -1  21   4   25.06    7.41
   1  21  -4   17.50    8.21
  -1  21   3  118.39   13.65
   1  21  -3  125.47   14.04
  -1  21   2   -0.24    5.37
   1  21  -2    4.47    4.89
  -1  21   1  104.06   13.11
   1  21  -1  108.52   12.76
   1  21   0    4.21    4.47
  -1  21   0    7.22    7.24
  -1  21  -1  323.17   23.21
   1  21   1  305.11   19.55
   1  21   2   11.45    5.92
  -1  21  -2   -1.02    5.39
   1  21   3 1139.37   34.59
  -1  21  -3 1070.40   43.11
   1  21   4  684.60   26.22
  -1  21  -4  718.63   36.52
   1  21   5   83.30    9.72
  -1  21  -5  111.49   15.19
   1  21   6   59.09    8.32
  -1  21  -6   76.52   13.63
   1  21   7  523.79   22.65
  -1  21  -7  513.25   32.85
   1  21   8   12.90    4.76
  -1  21  -8   19.18    8.33
   1  21   9   91.63   10.38
  -1  21  -9   72.51   14.42
  -1  21 -10   39.52   11.31
  -1  21 -11    1.55    7.96
  -1  21 -12   48.51   14.76
  -1  21 -13   46.03   13.71
  -1  21 -14   15.70    9.83
  -1  21 -15   14.88   10.00
  -1  21 -16   61.85   16.55
   1  22 -16   28.87   14.08
   1  22 -15   -3.67    8.64
   1  22 -14   69.03   16.26
   1  22 -13   11.45    9.12
   1 -22 -12   67.16   10.76
   1  22 -12   73.51   15.97
   1 -22 -11    1.03    4.34
   1  22 -11  -12.52    9.79
   1 -22 -10  155.10   14.47
   1  22 -10  139.21   19.72
   1 -22  -9   -3.28    4.33
   1  22  -9   15.70    8.43
   1 -22  -8  614.76   27.81
   1  22  -8  523.51   34.19
  -1  22   7   15.32    6.69
   1  22  -7   37.41   10.84
  -1  22   6  244.57   19.61
   1  22  -6  239.30   21.96
  -1  22   5  420.80   26.11
   1  22  -5  410.71   27.69
  -1  22   4  218.66   18.89
   1  22  -4  227.92   19.63
  -1  22   3   47.47    9.99
   1  22  -3   54.42    9.64
  -1  22   2   -0.05    5.68
   1  22  -2    2.36    4.46
  -1  22   1   13.96    7.38
   1  22  -1   18.03    6.55
  -1  22   0   10.26    6.24
   1  22   0    9.82    4.96
   1  22   1   -4.98    5.63
  -1  22  -1    1.24    5.25
  -1  22  -2   35.28    9.47
   1  22   2   40.00    7.74
  -1  22  -3  352.13   25.58
   1  22   3  313.96   19.16
   1  22   4   61.44    8.98
  -1  22  -4   99.34   15.28
  -1  22  -5   19.48    8.82
   1  22   5   16.07    5.21
   1  22   6  194.15   14.42
  -1  22  -6  146.36   18.40
   1  22   7    2.65    3.99
  -1  22  -7    7.55    8.04
   1  22   8  108.07   11.11
  -1  22  -8  106.08   17.16
  -1  22  -9   26.51   10.14
  -1  22 -10   47.85   12.55
  -1  22 -11   -4.07    6.95
  -1  22 -12    9.35    7.78
  -1  22 -13   24.77   11.93
  -1  22 -14   28.05   12.35
  -1  22 -15  -10.54   10.83
  -1  22 -16    6.64   10.28
   1  23 -16   39.84   15.99
   1  23 -15   14.49   10.91
   1  23 -14   12.72   10.04
   1  23 -13    8.21    8.26
   1 -23 -12   60.21   10.48
   1  23 -12   37.39   11.77
   1 -23 -11  156.61   15.31
   1  23 -11  156.32   21.44
   1 -23 -10  367.70   22.18
   1  23 -10  401.80   32.91
   1 -23  -9   13.30    6.02
   1  23  -9    5.19    7.69
  -1  23   8    4.12    6.06
   1  23  -8   -2.37    7.87
  -1  23   7    8.71    5.67
   1  23  -7   13.05    8.08
  -1  23   6  102.14   14.05
   1  23  -6   94.04   14.98
  -1  23   5    7.28    6.20
   1  23  -5    1.65    5.97
  -1  23   4   31.95    8.34
   1  23  -4   59.47   11.55
  -1  23   3  219.94   19.67
   1  23  -3  265.30   21.07
  -1  23   2  372.79   24.50
   1  23  -2  336.97   23.28
  -1  23   1    0.39    5.56
   1  23  -1    0.22    4.38
  -1  23   0    1.24    5.33
   1  23   0    9.74    5.36
  -1  23  -1    3.93    6.12
   1  23   1    7.91    5.25
   1  23   2  205.69   16.20
  -1  23  -2  292.22   24.00
  -1  23  -3   51.37   11.41
   1  23   3   36.99    7.33
   1  23   4 1100.20   35.26
  -1  23  -4 1161.34   48.58
  -1  23  -5   49.59   11.59
   1  23   5   38.66    7.29
   1  23   6  227.81   16.15
  -1  23  -6  220.15   22.37
   1  23   7  277.83   17.58
  -1  23  -7  224.66   23.71
   1  23   8   32.00    6.75
  -1  23  -8   34.39   11.56
  -1  23  -9   20.06    9.10
  -1  23 -10   86.24   16.38
  -1  23 -11   43.64   13.19
  -1  23 -12   -4.18   10.06
  -1  23 -13   40.87   14.55
  -1  23 -14   17.27   11.44
  -1  23 -15    9.28    9.74
   1  24 -15    1.31    9.91
   1  24 -14   14.15   11.53
   1  24 -13   67.80   16.83
   1  24 -12   15.50    9.74
   1 -24 -11    0.90    5.64
   1  24 -11   11.98    9.13
   1 -24 -10  103.35   12.42
   1  24 -10   92.75   18.38
  -1  24   9    3.17    5.52
   1  24  -9   11.11    8.16
  -1  24   8   10.00    6.86
   1  24  -8   14.43    7.23
  -1  24   7   16.13    7.79
   1  24  -7    8.70    6.48
  -1  24   6    2.33    6.18
   1  24  -6    2.71    5.56
  -1  24   5   13.52    6.70
   1  24  -5    1.05    6.43
  -1  24   4   91.85   12.60
   1  24  -4   71.02   12.25
  -1  24   3  121.66   15.19
   1  24  -3  142.74   16.46
   1  24  -2    0.85    5.95
  -1  24   2    0.63    5.50
  -1  24   1    8.28    5.82
   1  24  -1   31.71    8.19
  -1  24   0  240.33   20.85
   1  24   0  248.01   19.84
  -1  24  -1    1.99    5.14
   1  24   1    1.31    4.96
  -1  24  -2  179.04   19.33
   1  24   2  169.74   15.51
   1  24   3   25.74    6.99
  -1  24  -3   33.28    9.26
  -1  24  -4   46.40   10.69
   1  24   4   50.35    8.86
   1  24   5  512.16   24.71
  -1  24  -5  524.71   34.12
  -1  24  -6   35.24   10.94
   1  24   6   43.11    7.34
  -1  24  -7    9.40    6.81
   1  24   7   -2.38    3.96
  -1  24  -8   95.51   16.71
  -1  24  -9   20.23    9.27
  -1  24 -10   34.76   12.28
  -1  24 -11   27.19   11.24
  -1  24 -12   23.86   13.58
  -1  24 -13  -10.25    8.25
  -1  24 -14    8.78   10.52
  -1  24 -15    6.74   10.49
   1  25 -15   78.97   18.23
   1  25 -14   16.84   11.26
   1  25 -13   -1.36    9.79
   1  25 -12    9.98    8.80
   1  25 -11   44.01   13.12
   1  25 -10   -0.67    6.94
  -1  25  10   -2.63    6.07
  -1  25   9   27.23    9.43
   1  25  -9    1.77    7.83
  -1  25   8   26.55    8.60
   1  25  -8   37.51   10.97
  -1  25   7   28.86    8.84
   1  25  -7   34.14   11.08
  -1  25   6  101.35   14.37
   1  25  -6   98.15   15.04
  -1  25   5    4.12    6.58
   1  25  -5   -0.29    6.50
   1  25  -4    5.17    7.02
  -1  25   4   -1.92    5.57
  -1  25   3    1.96    5.29
   1  25  -3    8.02    6.09
  -1  25   2   39.18   10.16
   1  25  -2   31.87    8.30
  -1  25   1  305.81   23.66
   1  25  -1  282.19   21.75
   1  25   0  796.53   35.31
  -1  25   0  783.58   38.40
  -1  25  -1  452.83   29.49
   1  25   1  466.89   26.65
  -1  25  -2  270.06   24.23
   1  25   2  300.07   20.55
   1  25   3  785.65   32.43
  -1  25  -3  694.42   38.66
  -1  25  -4  135.21   18.07
   1  25   4  104.54   12.16
  -1  25  -5    2.57    8.74
   1  25   5   29.23    6.84
   1  25   6   13.79    5.67
  -1  25  -6    6.84    6.36
  -1  25  -7   40.64   10.84
  -1  25  -8    8.39    6.50
  -1  25  -9   13.70    9.74
  -1  25 -10   41.76   12.48
  -1  25 -11   15.59   10.64
  -1  25 -12   26.26   11.94
  -1  25 -13  -26.08   14.37
  -1  25 -14   27.66   13.10
   1  26 -14    2.02   10.63
   1  26 -13   16.68    9.26
   1  26 -12   37.25   13.32
   1  26 -11    7.08    8.74
   1  26 -10   -3.65    6.98
  -1  26   9    6.21    6.78
   1  26  -9   -8.19    8.89
  -1  26   8   20.80    8.96
   1  26  -8    9.81    7.39
  -1  26   7    0.71    5.71
   1  26  -7   -1.31    6.50
  -1  26   6   31.10    9.58
   1  26  -6   32.94   10.65
  -1  26   5   67.44   11.97
   1  26  -5   48.07   12.24
  -1  26   4  138.91   16.84
   1  26  -4  116.90   16.13
   1  26  -3    7.49    5.98
  -1  26   3    6.35    6.92
  -1  26   2  150.95   17.71
   1  26  -2  161.50   17.41
   1  26  -1   -6.42    5.44
  -1  26   1    0.85    6.10
  -1  26   0  170.61   18.91
   1  26   0  169.89   17.73
   1  26   1    2.20    4.73
  -1  26  -1    7.75    7.32
   1  26   2  227.75   18.75
  -1  26  -2  232.57   23.04
   1  26   3   13.27    7.04
  -1  26  -3   -1.95    6.73
   1  26   4  444.46   24.84
  -1  26  -4  494.00   33.51
   1  26   5   28.41    6.87
  -1  26  -5   34.24   11.99
  -1  26  -6   12.23    9.85
  -1  26  -7  -15.75    9.49
  -1  26  -8   30.40   12.01
  -1  26  -9   -7.67    8.51
  -1  26 -10    1.19    8.75
  -1  26 -11    3.31    8.67
  -1  26 -12   -9.85    9.66
  -1  26 -13  -12.49    9.68
  -1  26 -14   -3.90   10.02
   1  27 -14   -5.48   12.81
   1  27 -13   62.15   17.05
   1  27 -12    3.47    8.64
   1  27 -11   -5.61    9.87
   1  27 -10   -1.23    7.45
   1  27  -9   41.20   13.80
  -1  27   8   33.66   10.04
   1  27  -8    8.75    8.28
  -1  27   7    2.92    5.71
   1  27  -7    0.71    7.45
  -1  27   6   41.00   10.42
   1  27  -6   17.76    8.70
   1  27  -5   25.99   10.40
  -1  27   5   23.75    8.10
   1  27  -4    1.09    6.32
  -1  27   4   -2.85    6.28
  -1  27   3  152.64   17.49
   1  27  -3  168.68   19.12
  -1  27   2   78.98   13.39
   1  27  -2   59.47   11.53
   1  27  -1   -2.45    5.66
  -1  27   1  -20.21    9.45
   1  27   0   19.96    7.61
  -1  27   0   24.13    9.70
  -1  27  -1   -0.95    5.86
   1  27   1    3.02    5.65
   1  27   2  235.01   19.37
  -1  27  -2  237.67   23.42
   1  27   3   11.84    6.40
  -1  27  -3   15.31    7.47
  -1  27  -4  128.90   18.19
   1  27   4   90.52   12.40
  -1  27  -5   75.89   15.10
  -1  27  -6   15.67   10.05
  -1  27  -7   16.43    9.20
  -1  27  -8    7.31    7.22
  -1  27  -9   24.49   12.00
  -1  27 -10    7.21    7.49
  -1  27 -11   25.51   11.63
  -1  27 -12    6.84   12.41
  -1  27 -13   -2.98    9.55
   1  28 -13   37.56   13.22
   1  28 -12   23.81   12.75
   1  28 -11  129.86   21.29
   1  28 -10    4.34    8.09
   1  28  -9   32.57   12.42
   1  28  -8   38.02   12.15
  -1  28   7   34.84   10.60
   1  28  -7   30.39   10.44
  -1  28   6   63.68   12.42
   1  28  -6   86.88   15.83
   1  28  -5   10.57    7.25
  -1  28   5   21.19    9.28
   1  28  -4   12.51    8.55
  -1  28   4   -0.73    6.11
   1  28  -3   38.28   10.25
  -1  28   3   40.19   10.69
  -1  28   2   17.08    7.28
   1  28  -2   37.79   10.22
   1  28  -1  116.41   15.49
  -1  28   1  111.45   16.66
   1  28   0  186.19   18.25
  -1  28   0  136.58   16.97
   1  28   1    3.17    5.49
  -1  28  -1  -11.07    8.55
  -1  28  -2    8.37    7.05
   1  28   2    9.90    6.56
   1  28   3   49.04   10.51
  -1  28  -3   38.84   12.15
  -1  28  -4   34.87   11.62
  -1  28  -5  290.83   27.70
  -1  28  -6   14.89    8.32
  -1  28  -7   95.14   18.11
  -1  28  -8   11.38    8.77
  -1  28  -9   24.21   10.46
  -1  28 -10   -2.69    9.42
  -1  28 -11   29.18   12.14
  -1  28 -12    5.95   11.02
   1  29 -12   75.87   17.37
   1  29 -11    4.15    7.90
   1  29 -10   -0.08    8.02
   1  29  -9    5.13    9.35
   1  29  -8   19.91    8.90
   1  29  -7    0.93    7.45
   1  29  -6   -4.05    6.07
  -1  29   6   20.55    8.70
   1  29  -5   18.64    9.20
  -1  29   5   10.26    6.03
  -1  29   4   24.63    8.71
   1  29  -4   18.99    9.13
  -1  29   3   67.73   13.16
   1  29  -3   42.19   10.81
  -1  29   2   -3.14    7.66
   1  29  -2   -5.73    6.58
   1  29  -1   16.37    7.94
  -1  29   1   10.53    8.89
   1  29   0    0.81    6.72
  -1  29   0   15.42    9.04
   1  29   1   15.27    7.62
  -1  29  -1   -0.20    7.55
   1  29   2    6.77    5.53
  -1  29  -2   11.08    9.36
  -1  29  -3  102.40   17.61
  -1  29  -4   99.91   17.00
  -1  29  -5   19.23   10.02
  -1  29  -6   81.07   15.65
  -1  29  -7    6.82    8.67
  -1  29  -8    7.92    9.47
  -1  29  -9   26.68   12.69
  -1  29 -10   76.95   18.17
  -1  29 -11   50.05   15.31
  -1  29 -12   33.83   14.03
   1  30 -12   10.91   12.04
   1  30 -11   17.34   12.52
   1  30 -10    0.28    8.76
   1  30  -9   15.63   10.74
   1  30  -8   15.45    9.24
   1  30  -7   37.16   10.78
   1  30  -6   -1.47    8.27
   1  30  -5   10.32    7.95
  -1  30   5   13.05    8.19
  -1  30   4    4.34    6.45
   1  30  -4    2.13    7.52
  -1  30   3   75.96   13.73
   1  30  -3   87.05   14.79
   1  30  -2   -2.10    6.40
  -1  30   2    1.07    6.39
  -1  30   1    2.05    6.24
   1  30  -1   11.28    8.09
  -1  30   0   23.02    9.04
   1  30   0   28.74    9.05
   1  30   1   85.66   12.94
  -1  30  -1   70.31   13.93
  -1  30  -2  169.51   21.93
  -1  30  -3   32.23   11.69
  -1  30  -4    5.87    8.88
  -1  30  -5   32.85   12.63
  -1  30  -6    3.33    9.40
  -1  30  -7   21.41   10.95
  -1  30  -8  131.23   21.61
  -1  30  -9   37.99   14.39
  -1  30 -10   10.44   10.03
  -1  30 -11   23.91   11.73
   1  31 -11    7.65   11.25
   1  31 -10  -13.89   11.22
   1  31  -9   -2.85   11.41
   1  31  -8   14.51   10.13
   1  31  -7    8.99    7.43
   1  31  -6   33.25   11.28
   1  31  -5  -18.14   10.59
  -1  31   4   17.26    9.27
   1  31  -4    9.58    8.74
   1  31  -3   15.20    8.80
  -1  31   3    9.52    7.23
  -1  31   2    6.35    7.23
   1  31  -2   10.59    6.99
  -1  31   1   40.19   11.54
   1  31  -1   66.51   13.28
   1  31   0   54.99   11.77
  -1  31   0   63.45   13.60
  -1  31  -1   16.81    9.69
  -1  31  -2   87.77   16.14
  -1  31  -3   34.59   12.12
  -1  31  -4    1.27    7.46
  -1  31  -5  -12.56    8.97
  -1  31  -6   21.94   12.24
  -1  31  -7   19.46    9.51
  -1  31  -8   63.27   16.90
  -1  31  -9   30.92   12.94
  -1  31 -10   63.70   17.41
   1  32 -10    1.54    8.83
   1  32  -9  113.09   20.51
   1  32  -8   22.51   11.32
   1  32  -7   28.89   10.66
   1  32  -6   -2.12    7.89
   1  32  -5   -2.41    7.63
   1  32  -4   28.94   11.56
  -1  32   3   20.12    8.50
   1  32  -3   27.69   10.97
  -1  32   2    8.56    7.41
   1  32  -2    6.93    7.81
  -1  32   1   13.19    9.13
  -1  32   0   56.92   13.65
  -1  32  -1   48.94   13.73
  -1  32  -2   20.57   10.47
  -1  32  -3   36.45   12.27
  -1  32  -4   47.00   13.11
  -1  32  -5   31.48   12.52
  -1  32  -6   11.94   10.27
  -1  32  -7   32.12   11.86
  -1  32  -8   17.56   11.71
  -1  32  -9   -5.28   10.56
   1  33 -10   29.42   14.61
   1  33  -9   12.04    9.22
   1  33  -8   38.14   14.22
   1  33  -7   56.05   14.69
   1  33  -6  -11.81   10.63
   1  33  -5    3.53    7.33
   1  33  -4   46.61   12.68
   1  33  -3   -2.28    7.24
  -1  33   2   55.50   13.21
  -1  33   1   -6.07    8.22
  -1  33   0   33.70   11.10
  -1  33  -1   11.21    9.54
  -1  33  -2    5.30    9.55
  -1  33  -3  -18.12   10.88
  -1  33  -4  146.10   21.27
  -1  33  -5   26.80   10.71
  -1  33  -6   48.64   15.07
  -1  33  -7   -1.50   10.07
  -1  33  -8  -13.99   13.43
  -1  33  -9   18.06   10.39
   1  34  -9   20.47   11.90
   1  34  -8   17.08   11.48
   1  34  -7   13.45   11.48
   1  34  -6   19.93   10.73
   1  34  -5   80.56   16.62
   1  34  -4   20.17   10.80
  -1  34   1    5.19    9.17
  -1  34   0   29.01   11.13
  -1  34  -1   -5.65    8.42
  -1  34  -2    0.72    7.94
  -1  34  -3   11.43   11.35
  -1  34  -4  -10.92    9.29
  -1  34  -5   10.42    9.43
  -1  34  -6    3.30   10.70
  -1  34  -7    5.73    8.93
  -1  34  -8   -3.12    9.44
   1  35  -7   -2.92    7.98
   1  35  -6   13.13   11.16
  -1  35   0   22.22   11.31
  -1  35  -1   -0.23    7.62
  -1  35  -2   16.88   11.10
  -1  35  -3   41.45   13.32
  -1  35  -4   34.08   13.06
  -1  35  -5   16.77   11.41
  -1  35  -6  -11.84   10.95
  -1  35  -7    0.45   11.05
  -1  36  -2   -1.53    8.29
  -1  36  -3  118.81   24.79
  -1  36  -4   10.87    9.53
  -1  36  -5    7.00    9.55
   2   0 -21   -8.44    8.77
   2   0 -20  310.10   29.57
   2   0 -19    3.03    7.59
   2   0 -18  100.27   15.93
   2   0 -17   14.11    7.90
   2   0 -16   63.70   12.18
   2   0 -15    4.58    6.26
   2   0 -14   -3.58    5.32
   2   0 -14   -0.20    3.57
   2   0 -13   -5.71    5.97
   2   0 -13   -0.20    4.36
   2   0 -12   97.66   12.78
   2   0 -12   78.77    9.80
   2   0 -11   -2.70    4.47
   2   0 -11    4.39    3.35
   2   0 -10  261.33   17.89
   2   0 -10  337.35   16.90
   2   0  -9    3.77    4.55
   2   0  -9    2.87    2.20
   2   0  -8 5676.20   75.29
   2   0  -8 5454.41   59.13
   2   0  -7    1.58    3.34
   2   0  -7   -0.38    1.96
  -2   0   6 1161.18   30.93
   2   0  -6 1120.18   29.72
  -2   0   5    1.49    1.98
   2   0  -5    1.20    2.19
  -2   0   5    0.66    1.37
   2   0  -4  454.26   16.06
  -2   0   4  434.13   10.80
  -2   0   3    0.74    1.83
   2   0  -3    1.35    2.09
  -2   0   3   -0.07    0.85
  -2   0   1    3.45    1.69
   2   0  -1    3.32    2.12
  -2   0  -1    0.40    1.38
   2   0   1    3.48    2.16
   2   0   3    4.22    2.38
  -2   0  -3    5.47    2.10
  -2   0  -5    2.91    2.48
   2   0   5    2.87    2.54
  -2   0  -6 1333.25   30.20
   2   0   6 1255.38   29.30
  -2   0  -7   -0.53    2.66
   2   0   7   -4.45    3.37
  -2   0  -8  879.55   32.96
  -2   0  -8  811.45   27.33
   2   0   8  816.09   27.44
  -2   0  -9    0.06    3.19
  -2   0  -9   -1.76    3.97
  -2   0 -10 2109.53   56.07
  -2   0 -10 2167.44   49.47
  -2   0 -11   -3.24    3.99
  -2   0 -11   -3.54    5.22
  -2   0 -12  848.03   34.26
  -2   0 -12  930.38   40.20
  -2   0 -13    7.59    6.14
  -2   0 -13    7.40    5.80
  -2   0 -14   11.25    6.91
  -2   0 -14    2.03    5.89
  -2   0 -15    6.18    6.56
  -2   0 -15  -11.21    7.33
  -2   0 -16  227.33   21.43
  -2   0 -16  217.46   22.46
  -2   0 -17    2.68    5.39
  -2   0 -17   -5.59    7.41
  -2   0 -18  153.97   19.13
  -2   0 -18  113.64   18.15
  -2   0 -19   -9.85    7.80
  -2   0 -19    8.03    7.16
  -2   0 -20    5.99    6.07
  -2   0 -20   29.59   12.42
  -2   0 -21    0.46    6.64
  -2   0 -21    1.54    8.55
   2   1 -21   73.36   16.43
   2  -1 -21   72.56   15.30
   2   1 -20    6.36    8.82
   2  -1 -20    3.28    7.00
   2  -1 -19  158.71   20.70
   2   1 -19  132.76   19.85
   2  -1 -18    0.85    6.90
   2   1 -18   -3.28    6.30
   2  -1 -17   56.72   11.93
   2   1 -17   36.64   11.26
   2  -1 -16  706.64   37.68
   2   1 -16  766.52   39.91
   2   1 -16  754.64   33.89
   2  -1 -15  373.38   26.47
   2   1 -15  401.60   27.88
   2   1 -15  379.09   23.52
   2   1 -14  170.48   17.46
   2  -1 -14  172.65   17.49
   2   1 -14  159.43   14.83
   2  -1 -13   57.75   10.24
   2   1 -13   71.51   11.38
   2   1 -13   57.31    9.07
   2  -1 -12   53.39    9.74
   2   1 -12   51.44    9.49
   2   1 -12   41.77    6.88
   2  -1 -11   99.26   12.12
   2   1 -11  116.92   13.17
   2   1 -11  118.11   10.74
   2  -1 -11  126.04   10.87
   2  -1 -10   54.97    8.16
   2   1 -10   72.91    9.85
   2   1 -10   70.12    7.97
   2  -1 -10   43.95    6.11
   2   1  -9   10.56    4.99
   2  -1  -9   17.19    4.72
   2   1  -9   18.73    3.87
   2  -1  -8  433.42   20.79
   2   1  -8  425.63   20.82
   2   1  -8  442.64   16.55
   2  -1  -7 1952.84   40.95
   2   1  -7 2049.55   32.00
  -2   1   7 2023.04   36.52
  -2   1   6  342.99   16.62
   2   1  -6  343.29   16.60
   2  -1  -6  344.00   16.20
  -2  -1   6  301.94   15.90
   2   1  -6  349.81   11.70
  -2   1   6  353.28   13.81
  -2   1   5 1345.03   30.26
   2  -1  -5 1345.49   29.72
   2   1  -5 1410.33   30.71
  -2  -1   5 1343.45   30.99
  -2   1   5 1372.35   23.43
   2   1  -5 1419.22   20.12
  -2  -1   3   27.36    3.82
  -2   1   3   36.91    4.43
   2   1  -3   34.31    4.15
   2  -1  -3   37.51    4.69
   2  -1  -2 2120.28   28.52
  -2   1   2 2105.06   29.21
   2   1  -2 2040.59   27.42
  -2  -1   2 2098.42   28.74
  -2   1   1 2085.72   25.93
  -2  -1   1 2219.95   25.64
   2  -1   0 2145.91   24.52
  -2   1   0 2005.08   23.85
  -2   1  -1 1704.83   22.25
  -2  -1  -1 1665.84   17.86
   2   1   4  624.08   16.32
   2  -1   4  606.79   18.33
  -2  -1  -4  615.08   15.96
  -2   1  -4  610.25   18.46
  -2  -1  -5 2430.32   45.15
  -2   1  -5 2515.89   39.81
  -2  -1  -5 2439.97   35.68
   2  -1   5 2351.73   38.55
   2   1   5 2380.58   35.58
  -2  -1  -6   -0.64    3.80
  -2  -1  -6    7.54    3.71
   2  -1   6    8.14    3.17
   2   1   6   10.37    3.49
  -2   1  -6   18.37    4.35
  -2  -1  -7  307.99   18.94
   2  -1   7  255.13   15.03
   2   1   7  266.30   14.30
  -2  -1  -7  255.77   14.22
  -2   1  -7  291.83   15.97
   2   1   8   93.88    9.32
  -2  -1  -8  117.24   10.37
  -2   1  -8  109.28   10.74
  -2   1  -9  230.20   17.65
  -2  -1  -9  257.23   18.94
  -2  -1  -9  235.33   15.38
  -2   1  -9  220.95   15.64
  -2  -1 -10   40.17    7.33
  -2   1 -10   32.86    7.61
  -2  -1 -10   46.39    9.64
  -2   1 -10   34.32    7.26
  -2  -1 -11  153.46   13.80
  -2   1 -11  198.14   18.53
  -2  -1 -11  157.16   16.62
  -2   1 -11  141.36   13.99
  -2  -1 -12   31.31    7.31
  -2   1 -12   47.40    8.79
  -2  -1 -12   24.64    7.89
  -2   1 -12   20.89    7.28
  -2  -1 -13  111.25   13.07
  -2   1 -13   77.71   11.91
  -2   1 -13   96.65   14.65
  -2  -1 -13   98.82   14.73
  -2  -1 -14  162.88   16.32
  -2   1 -14  152.55   16.71
  -2   1 -14  158.89   18.12
  -2  -1 -14  167.40   18.80
  -2  -1 -15    4.17    5.96
  -2   1 -15   10.02    6.31
  -2   1 -15   -1.78    6.43
  -2  -1 -15    6.07    5.66
  -2  -1 -16   62.94   11.33
  -2   1 -16   49.16   11.46
  -2   1 -16   63.46   12.76
  -2  -1 -16   44.53   12.19
  -2   1 -17    4.18    6.83
  -2  -1 -17    2.70    6.83
  -2  -1 -17    5.95    7.11
  -2   1 -17   -2.90    6.08
  -2  -1 -18   53.47   11.23
  -2   1 -18   69.71   13.99
  -2   1 -18   80.00   15.71
  -2  -1 -18   68.37   14.32
  -2  -1 -19    4.94    7.08
  -2   1 -19    7.97    6.88
  -2  -1 -19   -3.58    6.35
  -2   1 -19    5.35    6.69
  -2  -1 -20    9.99    8.02
  -2   1 -20    6.63    7.22
  -2   1 -20    0.32    7.97
  -2  -1 -20   -8.50    9.53
  -2   1 -21   11.18    8.65
  -2  -1 -21   11.54    8.00
  -2   1 -21   14.53   11.22
  -2  -1 -21   36.44   13.26
   2  -2 -21   47.40   13.01
   2   2 -21   39.94   11.84
   2  -2 -20   18.83    9.50
   2   2 -20   27.69   11.10
   2  -2 -19  178.66   21.69
   2   2 -19  170.28   22.28
   2  -2 -18  179.82   21.07
   2   2 -18  188.45   22.30
   2  -2 -17   10.81    7.84
   2   2 -17   -2.83    7.69
   2   2 -17   -1.00    5.55
   2   2 -16  559.01   34.73
   2  -2 -16  589.20   34.36
   2   2 -16  566.55   29.58
   2   2 -15   18.37    6.93
   2  -2 -15   24.18    8.31
   2   2 -15   29.97    7.30
   2  -2 -14    1.22    5.62
   2   2 -14   11.91    6.78
   2   2 -14   -0.50    4.17
   2   2 -13   -2.02    4.93
   2  -2 -13    6.18    4.73
   2   2 -12    2.30    4.87
   2  -2 -12    0.12    4.68
   2   2 -12    6.99    3.95
   2  -2 -11    4.34    4.87
   2   2 -11    5.01    4.29
   2   2 -11    4.53    3.58
   2   2 -10 1513.93   44.18
   2  -2 -10 1476.76   41.97
   2   2 -10 1542.82   35.71
   2  -2  -9  301.53   18.13
   2   2  -9  307.51   19.23
   2   2  -9  331.80   15.83
   2  -2  -8    9.71    4.00
   2   2  -8    8.71    4.74
   2   2  -8   10.79    3.28
  -2   2   8   14.33    4.10
   2  -2  -7 3547.97   55.07
  -2   2   7 3529.55   48.90
   2   2  -7 3414.37   42.28
  -2  -2   6 1274.81   33.31
   2   2  -6 1311.28   32.90
  -2   2   6 1302.77   32.10
   2  -2  -6 1377.80   32.06
   2   2  -6 1241.15   22.66
  -2   2   6 1269.70   26.16
  -2   2   5 6275.45   64.71
   2  -2  -5 6173.81   63.43
  -2  -2   4  373.62   15.21
   2  -2  -4  348.74   14.17
   2   2  -4  351.42   14.23
  -2   2   4  390.59   15.04
   2   2  -3 2051.18   31.28
  -2  -2   3 2020.66   31.87
   2   2  -1 1028.87   16.96
  -2  -2   1 1103.30   18.10
   2  -2  -1 1075.08   19.16
  -2   2   1 1022.14   19.11
  -2  -2   0  828.36   13.24
  -2   2   0  793.04   15.82
   2  -2   0  833.78   16.61
   2   2   0  816.00   12.52
  -2  -2   0  804.15   13.78
   2   2   1  497.73    8.89
  -2  -2  -1  473.80    8.44
  -2   2  -1  472.28   14.67
  -2  -2  -1  473.61   13.10
  -2  -2  -2   55.37    3.27
   2  -2   2   48.31    5.08
  -2  -2  -2   53.64    3.57
  -2   2  -2   51.83    5.70
  -2  -2  -2   54.74    5.40
  -2  -2  -3  821.41   22.19
   2   2   3  765.04   14.48
   2  -2   3  703.51   19.16
  -2   2  -3  740.82   19.77
  -2  -2  -3  777.92   14.59
  -2  -2  -4   47.73    6.22
   2  -2   4   45.88    5.83
  -2   2  -4   41.66    5.57
   2   2   4   38.27    3.95
  -2  -2  -4   56.40    4.77
  -2  -2  -6  207.13   14.52
   2   2   6  236.09   12.04
  -2  -2  -6  209.21   11.25
  -2   2  -6  216.94   13.20
   2  -2   6  232.97   14.01
  -2  -2  -8   55.35    7.23
   2   2   8   59.43    7.52
  -2   2  -8   51.92    7.88
  -2  -2  -9  630.14   23.85
  -2  -2  -9  673.93   30.10
  -2   2  -9  633.59   27.28
  -2  -2 -10  507.15   22.81
  -2   2 -10  513.41   25.46
  -2  -2 -11  391.13   21.30
  -2   2 -11  353.11   24.70
  -2  -2 -11  393.51   24.87
  -2   2 -11  364.00   22.52
  -2  -2 -12  115.42   12.49
  -2   2 -12  106.13   13.47
  -2   2 -12  122.71   15.66
  -2  -2 -12   91.65   13.25
  -2   2 -13   15.76    7.43
  -2  -2 -13   14.07    6.72
  -2   2 -13   11.64    7.26
  -2  -2 -13   12.11    8.65
  -2   2 -14   54.84   10.80
  -2  -2 -14   66.70   11.10
  -2  -2 -14   60.88   11.94
  -2   2 -14   59.87   12.98
  -2  -2 -15  160.65   16.42
  -2   2 -15  174.69   18.76
  -2  -2 -15  196.82   21.07
  -2   2 -15  167.17   19.63
  -2   2 -16  108.34   16.15
  -2  -2 -16  137.01   16.35
  -2  -2 -16   90.80   15.29
  -2   2 -16  112.53   17.39
  -2   2 -17   24.82   10.51
  -2  -2 -17   35.65    9.41
  -2  -2 -17   21.18    8.41
  -2   2 -17   17.23    9.35
  -2   2 -18    0.28    6.31
  -2  -2 -18    5.70    6.11
  -2  -2 -18    3.11    6.23
  -2   2 -18    9.54    8.79
  -2   2 -19  136.93   19.44
  -2  -2 -19  116.32   16.54
  -2   2 -19   88.15   16.70
  -2  -2 -19  130.87   20.04
  -2  -2 -20    0.70    6.84
  -2   2 -20   -7.97    8.85
  -2  -2 -20    0.76    7.22
  -2   2 -20   16.29   10.85
  -2   2 -21   -2.49    7.52
  -2   2 -21   -3.21    8.17
  -2  -2 -21   11.34    9.70
   2   3 -21   30.65   12.53
   2  -3 -21   23.84   11.80
   2   3 -20   36.34   12.20
   2  -3 -20   82.05   16.13
   2   3 -19   -0.40    6.77
   2  -3 -19    7.45    6.69
   2   3 -18    2.04    6.24
   2  -3 -18    3.03    6.11
   2   3 -18    0.77    4.96
   2  -3 -17  263.48   23.87
   2   3 -17  255.73   24.84
   2   3 -17  279.63   21.61
   2   3 -16   28.16    9.93
   2  -3 -16   12.43    7.28
   2   3 -16   20.70    5.79
   2  -3 -15  364.01   25.90
   2   3 -15  379.83   27.16
   2   3 -15  382.07   23.32
   2  -3 -14   49.64    9.87
   2   3 -14   61.97   11.59
   2   3 -14   44.41    8.29
   2  -3 -13    6.44    5.05
   2   3 -13    4.89    6.65
   2   3 -13   -0.70    3.96
   2   3 -12    4.68    4.56
   2  -3 -12    6.37    4.56
   2   3 -12   12.12    4.91
   2  -3 -11  138.96   14.06
   2   3 -11  111.47   12.97
   2   3 -11  129.63   11.40
   2   3 -10 3250.79   65.06
   2   3 -10 3278.09   52.79
   2   3  -9  312.27   19.80
   2  -3  -9  362.58   19.84
   2   3  -9  337.91   16.16
   2   3  -8  868.48   30.81
   2  -3  -8  907.84   29.57
   2   3  -8  828.64   23.64
  -2   3   8  830.14   26.59
   2   3  -7 2512.40   48.95
  -2   3   7 2560.40   42.28
   2   3  -7 2631.98   38.27
  -2   3   6 1989.59   39.50
   2   3  -6 1908.53   40.15
   2  -3  -6 1965.67   38.74
  -2   3   6 2023.14   33.51
   2   3  -6 2080.32   30.12
  -2   3   5  485.04   18.24
   2  -3  -5  485.70   18.00
   2   3  -5  477.92   18.75
  -2  -3   5  446.28   18.82
  -2   3   5  450.39   14.34
   2   3  -5  471.47   12.35
   2  -3  -4  464.51   16.51
  -2  -3   4  515.45   18.13
   2   3  -4  482.66   17.13
  -2   3   3 2910.52   38.43
  -2  -3   3 2776.88   38.04
   2  -3  -3 2847.83   36.89
   2   3  -1  362.99   10.08
  -2  -3   1  380.33   10.70
   2   3  -1  383.13    7.43
  -2   3   1  350.36   11.58
   2  -3  -1  384.19   12.24
   2  -3   0 2331.70   29.70
  -2   3   0 2307.90   29.06
  -2  -3  -1  109.09    3.70
  -2  -3  -1  103.46    6.09
   2   3   1  102.28    6.34
  -2   3  -1  101.61    7.32
  -2  -3  -3 4501.42   51.25
   2  -3   4 8607.85   76.72
   2  -3   5 3191.73   49.14
  -2  -3  -5 3160.21   51.09
   2   3   5 3229.49   36.95
  -2   3  -5 3255.55   49.61
  -2  -3  -6    7.75    5.09
  -2   3  -6   19.92    5.41
  -2  -3  -6   18.45    3.88
   2   3   6   10.51    3.14
   2  -3   6   17.09    5.05
  -2  -3  -7 5224.86   57.14
   2   3   7 5273.39   59.66
  -2   3  -7 5190.38   70.39
  -2  -3  -8 2773.54   44.86
  -2  -3  -8 2778.69   58.26
   2   3   8 2770.70   46.90
  -2   3  -8 2842.74   55.52
  -2  -3  -9  617.17   23.01
  -2  -3  -9  667.28   29.62
   2   3   9  625.27   24.40
  -2   3  -9  602.29   27.06
  -2  -3 -10  957.19   30.42
  -2   3 -10  980.84   36.02
  -2  -3 -11   12.02    4.67
  -2   3 -11   19.34    6.90
  -2  -3 -11    7.93    4.61
  -2  -3 -12 1016.54   34.59
  -2  -3 -12 1130.62   42.96
  -2   3 -12 1014.70   42.86
  -2   3 -12  976.38   39.16
  -2  -3 -13   52.13    9.07
  -2   3 -13   56.42   11.15
  -2  -3 -13   58.87   11.15
  -2   3 -13   72.62   13.09
  -2   3 -14    8.17    7.48
  -2  -3 -14    0.97    4.12
  -2   3 -14   -7.64    6.43
  -2  -3 -14    1.80    4.99
  -2   3 -15  426.61   29.21
  -2  -3 -15  454.74   26.99
  -2  -3 -15  477.30   32.12
  -2   3 -15  434.54   31.52
  -2   3 -16    5.33    6.15
  -2  -3 -16   -8.30    5.79
  -2   3 -16    2.47    6.43
  -2  -3 -16   -1.71    5.87
  -2   3 -17   75.33   13.95
  -2  -3 -17   59.71   11.34
  -2  -3 -17   51.58   12.96
  -2   3 -17   57.57   13.08
  -2  -3 -18   38.65    9.94
  -2   3 -18   17.67    8.75
  -2   3 -18   25.04   11.24
  -2  -3 -18   32.28   10.82
  -2   3 -19  103.62   17.84
  -2  -3 -19  120.46   16.90
  -2  -3 -19  112.05   18.04
  -2   3 -19   71.06   16.02
  -2  -3 -20   45.28   11.63
  -2   3 -20   69.90   14.89
  -2   3 -20   46.87   14.60
  -2  -3 -20   46.36   12.26
  -2   3 -21    0.09    7.49
  -2   3 -21    0.43    8.70
   2  -4 -21   68.32   15.13
   2   4 -21   99.21   18.62
   2   4 -20   21.04   11.57
   2  -4 -20   11.87    8.16
   2  -4 -19   42.78   12.53
   2   4 -19   29.51   11.40
   2   4 -19   21.46    7.88
   2   4 -18  318.06   28.42
   2  -4 -18  324.73   27.16
   2   4 -18  297.32   23.66
   2   4 -17  112.83   16.51
   2  -4 -17   88.75   14.00
   2   4 -17  104.61   13.73
   2   4 -16  869.98   43.29
   2  -4 -16  863.81   40.55
   2   4 -16  892.61   37.27
   2   4 -15    1.54    5.31
   2  -4 -15    4.08    4.74
   2   4 -15   -0.01    4.37
   2   4 -14   84.40   13.02
   2  -4 -14   91.26   12.96
   2   4 -14  104.15   12.04
   2  -4 -13    1.52    4.00
   2   4 -13   -0.35    4.69
   2   4 -13    1.00    3.56
   2   4 -12   18.50    7.10
   2  -4 -12   11.27    5.46
   2   4 -12   12.69    4.74
   2   4 -11    8.74    5.83
   2  -4 -11   10.04    4.44
   2   4 -11    8.90    3.93
   2   4 -10 1429.18   43.90
   2  -4 -10 1335.28   38.85
   2   4 -10 1402.46   35.39
   2   4  -9  289.45   19.15
   2  -4  -9  320.37   18.46
   2   4  -9  337.48   16.72
   2  -4  -8   15.08    4.74
   2   4  -8   30.41    7.28
   2   4  -8   26.32    4.62
  -2   4   8   28.22    5.29
   2   4  -7  467.26   21.69
   2  -4  -7  478.11   20.23
   2   4  -7  487.77   16.66
  -2   4   7  472.46   18.52
   2  -4  -6 1417.32   32.63
   2   4  -6 1492.12   35.86
  -2   4   6 1432.24   28.95
   2   4  -5  111.78    9.32
   2  -4  -5  120.11    9.06
  -2   4   5  107.55    8.70
  -2  -4   5  103.29    9.25
   2  -4  -4 1998.48   33.83
   2   4  -4 2112.41   36.28
  -2   4   4 2116.26   35.42
  -2  -4   4 2114.89   37.41
   2  -4  -3   64.75    6.11
  -2   4   3   57.05    5.56
   2   4  -3   71.80    6.23
  -2  -4   3   61.28    5.88
   2   4  -2  230.19    9.75
  -2  -4   2  232.38   10.24
   2  -4  -2  223.18   10.04
  -2   4   2  224.55   10.14
   2   4  -1  189.15    7.42
  -2  -4   1  185.33    7.69
   2   4  -1  190.15    5.68
  -2   4   1  230.00    9.95
   2  -4  -1  226.65    9.89
   2   4   0  887.71   12.81
  -2  -4   0  899.21   13.61
  -2   4   0  860.77   18.74
   2  -4   0  892.50   19.33
   2   4   0  849.95   15.08
  -2   4  -1  422.86   13.99
  -2  -4  -1  432.45   12.40
  -2   4  -1  413.79   15.70
   2   4   1  423.63   12.91
  -2  -4  -3  455.27   16.17
  -2   4  -3  457.78   17.63
   2  -4   3  467.85   17.37
   2   4   3  460.04    8.29
   2   4   3  458.62   17.24
  -2  -4  -3  445.52    8.00
   2   4   4  514.00   19.91
  -2  -4  -4  487.63   18.26
   2  -4   4  550.93   20.12
  -2  -4  -4  531.27   11.55
   2   4   4  495.32   11.46
  -2   4  -4  475.79   18.90
  -2  -4  -5 2038.58   26.56
  -2  -4  -5 2091.74   40.80
   2   4   5 2044.62   27.95
  -2   4  -5 2104.39   41.96
  -2  -4  -6 6274.73   76.11
   2  -4   6 6324.49   75.95
  -2  -4  -7 3006.24   41.64
  -2  -4  -7 3039.18   56.02
   2   4   7 2906.43   41.85
  -2   4  -7 3136.62   56.68
  -2  -4  -8  845.28   24.17
  -2  -4  -8  850.48   31.53
  -2   4  -8  849.22   31.41
   2   4   8  850.17   25.31
  -2  -4  -9  683.15   23.47
  -2  -4  -9  731.37   30.33
   2   4   9  655.69   24.22
  -2   4  -9  672.52   29.11
  -2  -4 -10   10.48    4.13
  -2  -4 -10    2.24    4.58
  -2   4 -10   10.91    5.26
  -2  -4 -11   29.34    6.28
  -2  -4 -11   37.82    8.75
  -2   4 -11   50.71    9.51
  -2  -4 -12  752.95   29.28
  -2   4 -12  693.47   33.32
  -2  -4 -13  903.41   34.02
  -2   4 -13  996.05   44.37
  -2  -4 -13 1017.80   42.17
  -2   4 -13  996.75   41.98
  -2  -4 -14  167.08   15.49
  -2   4 -14  187.41   19.27
  -2  -4 -14  202.02   19.66
  -2   4 -14  196.47   21.34
  -2   4 -15  113.84   16.29
  -2  -4 -15  124.72   14.40
  -2  -4 -15  166.13   19.33
  -2   4 -15  181.48   21.22
  -2  -4 -16  271.78   21.20
  -2   4 -16  234.47   23.36
  -2  -4 -16  240.16   23.53
  -2   4 -16  273.28   26.28
  -2   4 -17   31.33   10.29
  -2  -4 -17   37.94    9.41
  -2   4 -17   21.75    8.73
  -2  -4 -17   22.04    8.95
  -2  -4 -18    2.49    6.32
  -2   4 -18   12.03    8.66
  -2  -4 -18   -1.09    6.93
  -2   4 -18   11.16    8.01
  -2   4 -19   78.77   16.15
  -2  -4 -19   94.62   14.70
  -2   4 -19   80.11   16.53
  -2  -4 -19  127.68   19.68
  -2   4 -20   13.04   10.34
  -2   4 -20    0.10    9.30
  -2   4 -21   32.97   11.79
  -2   4 -21   25.80   12.52
   2   5 -21  130.63   21.31
   2  -5 -21  105.70   17.92
   2   5 -20   19.28   11.16
   2  -5 -20   45.85   12.43
   2  -5 -19   84.25   14.91
   2   5 -19   48.88   12.92
   2   5 -19   77.64   13.27
   2   5 -18    2.85    7.19
   2  -5 -18   17.23    7.14
   2   5 -18    9.60    7.35
   2   5 -17  136.02   18.64
   2  -5 -17  154.86   18.41
   2   5 -17  144.14   15.89
   2   5 -16   39.44   10.33
   2  -5 -16   36.46    9.55
   2   5 -16   23.60    7.44
   2   5 -15    1.05    5.42
   2  -5 -15    2.40    4.72
   2   5 -15    3.70    4.28
   2   5 -14   83.11   13.70
   2  -5 -14   75.57   12.11
   2   5 -14   74.06   10.38
   2  -5 -13   37.52    8.19
   2   5 -13   24.27    8.13
   2   5 -13   26.81    6.57
   2  -5 -12  454.60   25.14
   2   5 -12  468.25   27.86
   2   5 -12  476.47   23.68
   2  -5 -11   12.55    5.31
   2   5 -11   23.17    6.96
   2   5 -11   26.30    6.17
   2   5 -10 1110.89   39.11
   2  -5 -10 1093.04   35.56
   2   5 -10 1104.70   31.95
   2  -5  -9 1383.25   38.29
   2   5  -9 1300.98   33.40
   2   5  -8   34.66    7.29
   2  -5  -8   46.85    7.34
   2  -5  -7 2366.47   44.78
  -2   5   7 2377.54   42.38
   2  -5  -6 2640.35   44.97
   2   5  -6 2571.99   48.03
  -2   5   5 7958.21   74.68
  -2  -5   5 8027.48   81.44
  -2   5   3    0.86    1.93
   2  -5  -3    3.74    2.45
  -2  -5   3    0.07    2.58
   2   5  -3    5.17    2.44
   2  -5  -2  365.70   13.19
  -2   5   2  413.43   14.25
   2   5  -2  377.94   12.84
  -2  -5   2  413.29   13.79
   2  -5  -1 1353.04   24.93
  -2   5   1 1433.89   25.37
   2   5  -1 1322.29   20.35
  -2  -5   1 1400.11   21.82
   2   5   0 2080.17   20.18
   2  -5   0 2109.87   31.84
  -2   5   0 2029.58   30.05
   2   5   0 2051.31   24.80
  -2  -5   0 2035.37   21.37
  -2   5  -1 1726.09   32.70
   2   5   1 1671.47   25.98
  -2   5  -2  426.27   16.79
  -2  -5  -2  463.99   14.84
   2   5   2  539.49   16.80
   2  -5   2  505.22   18.52
   2  -5   3 1537.93   32.59
   2   5   3 1485.45   31.07
  -2  -5  -4  136.93    5.07
   2   5   4  123.24    9.93
   2  -5   4  132.45   10.27
  -2  -5  -4  131.01    9.60
   2   5   4  128.51    5.30
  -2   5  -4  130.37   10.78
  -2  -5  -5 1062.65   17.79
   2   5   5 1072.38   31.42
   2  -5   5 1021.66   29.75
  -2  -5  -5 1046.70   29.22
  -2   5  -5 1078.15   31.29
   2   5   5 1120.00   19.34
  -2  -5  -6  562.90   15.33
  -2  -5  -6  560.85   22.85
  -2   5  -6  550.93   23.15
   2   5   6  527.37   15.51
  -2  -5  -7   12.41    3.17
  -2  -5  -7   16.95    5.16
  -2   5  -7   17.41    4.80
   2   5   7   23.61    3.92
  -2  -5  -8  741.67   21.81
   2   5   8  783.28   23.47
  -2  -5  -9    8.64    3.69
  -2  -5  -9    4.03    4.32
   2   5   9    3.05    3.06
  -2   5  -9    0.38    4.01
  -2  -5 -10  189.14   12.75
  -2  -5 -10  187.53   16.38
  -2   5 -10  189.53   16.85
  -2  -5 -11 1166.07   33.98
  -2  -5 -11 1104.39   40.80
  -2   5 -11 1136.04   42.65
  -2  -5 -12  492.43   23.37
  -2  -5 -12  515.29   28.90
  -2   5 -12  453.86   28.07
  -2  -5 -13    8.97    4.57
  -2   5 -13    5.41    6.18
  -2  -5 -13    8.87    6.52
  -2  -5 -14    8.48    5.75
  -2   5 -14    1.89    5.90
  -2   5 -14    2.00    5.39
  -2  -5 -14   12.20    6.77
  -2  -5 -15   77.60   11.25
  -2   5 -15   79.41   13.32
  -2   5 -15   85.66   15.06
  -2  -5 -15   95.12   14.72
  -2   5 -16   25.49    9.77
  -2  -5 -16   16.54    6.61
  -2  -5 -16    2.43    6.16
  -2   5 -16    8.08    6.01
  -2   5 -17    0.69    6.19
  -2  -5 -17    2.10    4.59
  -2  -5 -17   -3.92    7.60
  -2   5 -17   -1.27    6.64
  -2   5 -18    4.75    6.56
  -2  -5 -18   15.74    7.38
  -2   5 -18   11.95    8.82
  -2  -5 -18    4.85    6.88
  -2   5 -19   10.92    9.92
  -2  -5 -19    6.56    5.65
  -2   5 -19   -6.02    7.28
  -2   5 -20  -10.95    7.21
  -2   5 -20    2.64    7.85
  -2   5 -21   42.51   13.69
  -2   5 -21   15.75   10.94
   2  -6 -21    3.88    8.19
   2   6 -20   -1.21    7.08
   2  -6 -20   -8.00    8.27
   2   6 -19    7.37    8.47
   2   6 -19   25.42    8.88
   2  -6 -19   19.04    8.36
   2  -6 -18  275.50   24.76
   2   6 -18  220.24   24.79
   2   6 -18  272.83   22.86
   2  -6 -17  254.39   23.34
   2   6 -17  208.23   23.51
   2   6 -17  245.90   21.12
   2  -6 -16  101.05   14.09
   2   6 -16  106.93   16.75
   2   6 -16  109.65   13.86
   2  -6 -15  840.95   38.38
   2   6 -15  830.11   42.07
   2   6 -15  811.66   35.11
   2  -6 -14   90.97   12.55
   2   6 -14   93.82   13.94
   2   6 -14   93.36   11.89
   2   6 -13   33.96    9.27
   2  -6 -13   26.79    6.75
   2   6 -13   28.82    7.47
   2  -6 -12   30.72    7.09
   2   6 -12   29.03    8.82
   2   6 -12   20.76    5.82
   2   6 -11   32.89    7.70
   2   6 -11   28.10    5.94
   2  -6 -11   33.00    7.41
   2   6 -10   98.69   13.05
   2  -6 -10  133.22   12.79
   2   6 -10  107.85   10.43
   2  -6  -9 2443.59   50.23
   2   6  -9 2505.97   56.84
   2   6  -8  142.87   13.69
   2  -6  -8  108.50   10.38
   2  -6  -7  101.48    9.87
   2   6  -7  122.98   11.68
  -2   6   7   99.72    8.86
   2  -6  -6  287.45   14.90
   2   6  -6  274.87   16.14
   2  -6  -5 5070.39   58.42
  -2   6   5 5014.61   59.47
  -2  -6   5 5167.18   65.72
   2  -6  -4  708.61   20.89
  -2   6   4  690.00   21.03
   2   6  -4  752.33   22.74
  -2  -6   4  787.27   23.90
   2  -6  -3    4.68    2.55
  -2   6   3    0.08    1.75
   2   6  -3    1.21    2.30
  -2  -6   3   -3.67    2.31
   2  -6  -2  945.96   22.49
  -2   6   2  990.23   22.61
   2   6  -2  967.33   21.31
  -2  -6   2 1029.58   22.40
   2  -6  -1 2297.79   34.39
  -2   6   1 2382.74   33.93
   2   6  -1 2415.57   28.65
  -2  -6   1 2376.52   29.61
   2  -6   0  231.14   11.33
   2   6   0  253.10    7.60
  -2  -6   0  250.73    7.89
  -2   6  -1  445.90   16.17
  -2   6  -1  410.34   17.02
   2   6   1  401.94   13.32
   2   6   2  175.16    9.90
   2  -6   2  182.52   11.54
   2  -6   3 3458.67   51.18
   2   6   3 3499.29   48.17
  -2  -6  -4  328.13    6.82
   2   6   4  339.60   16.49
  -2  -6  -4  317.58   15.00
   2  -6   4  342.58   17.13
   2   6   4  340.58    7.74
  -2   6  -4  328.76   17.16
  -2  -6  -5   71.52    4.34
   2  -6   5   63.81    8.11
  -2  -6  -5   73.07    8.17
   2   6   5   68.05    4.66
  -2  -6  -6  334.97   11.06
  -2  -6  -6  331.12   17.59
   2   6   6  315.11   11.68
  -2   6  -6  307.22   18.23
  -2  -6  -7  220.26   10.26
  -2  -6  -7  226.53   15.40
  -2   6  -7  220.67   16.18
   2   6   7  196.12   10.46
  -2  -6  -8  150.02    9.43
  -2  -6  -8  153.18   13.42
  -2   6  -8  175.91   15.10
   2   6   8  156.87   10.66
  -2  -6  -9 1196.19   28.80
  -2  -6  -9 1193.32   38.58
  -2   6  -9 1120.44   39.45
  -2  -6 -10    5.34    2.99
  -2  -6 -10    4.15    4.32
  -2   6 -10    6.78    5.26
  -2  -6 -11  886.55   28.52
  -2  -6 -11  912.24   36.82
  -2   6 -11  911.94   39.02
  -2  -6 -12  117.42   11.50
  -2  -6 -12  134.88   15.79
  -2   6 -12  158.77   17.20
  -2   6 -13   20.26    6.99
  -2  -6 -13   26.93    6.89
  -2  -6 -13   44.05   10.42
  -2  -6 -14   71.38   10.07
  -2  -6 -14   76.07   13.16
  -2   6 -14   64.22   12.49
  -2   6 -15    3.11    7.19
  -2  -6 -15    9.22    4.94
  -2   6 -15    0.82    5.51
  -2  -6 -15    3.17    6.21
  -2   6 -16   42.46   10.49
  -2  -6 -16   80.86   12.07
  -2  -6 -16   55.00   12.40
  -2   6 -16   77.70   15.93
  -2  -6 -17   12.42    6.14
  -2   6 -17   11.60    7.42
  -2   6 -17   16.18   10.85
  -2  -6 -18    2.72    5.49
  -2   6 -18   12.13    8.88
  -2   6 -18    7.70    8.56
  -2   6 -19   12.34    8.51
  -2   6 -19   24.01   10.61
  -2   6 -20   22.36    8.87
  -2   6 -20   46.97   15.64
  -2   6 -21   64.46   15.95
  -2   6 -21  109.90   20.11
   2  -7 -21  161.30   21.88
   2   7 -20   11.17   10.80
   2  -7 -20   -8.70    9.33
   2   7 -19   36.56   12.09
   2  -7 -19   22.56    8.80
   2   7 -18  121.18   19.03
   2  -7 -18  120.33   17.20
   2   7 -18   96.87   14.44
   2   7 -17   67.89   13.80
   2  -7 -17   98.63   14.46
   2   7 -17   86.55   12.98
   2   7 -16   -2.18    6.21
   2   7 -16   -3.98    4.76
   2  -7 -16    4.67    4.67
   2   7 -15  186.74   20.63
   2  -7 -15  174.20   17.60
   2   7 -15  156.29   15.86
   2   7 -14    6.89    5.97
   2   7 -14    2.93    4.56
   2  -7 -14   14.43    7.01
   2   7 -13  134.77   15.97
   2  -7 -13  160.44   15.86
   2   7 -13  156.24   14.89
   2   7 -12   89.37   13.46
   2  -7 -12   76.68   10.88
   2   7 -12   77.79   10.17
   2   7 -11  287.70   22.06
   2   7 -11  297.70   18.24
   2  -7 -10  253.04   17.09
   2   7 -10  286.46   20.69
   2  -7  -9 1521.88   39.93
   2   7  -9 1461.79   44.38
   2  -7  -8   15.43    3.90
   2   7  -8   19.40    6.89
   2  -7  -7  354.68   17.56
   2   7  -7  339.45   19.50
   2  -7  -6 2581.60   44.57
   2   7  -6 2221.19   46.32
   2   7  -5 9752.37   90.57
  -2  -7   5 9824.06   92.33
   2  -7  -4  430.37   16.61
   2   7  -4  533.54   19.67
  -2   7   4  461.87   17.59
  -2  -7   4  514.05   19.56
  -2   7   3  258.23   12.52
   2  -7  -3  261.92   12.38
   2   7  -3  248.14   12.49
  -2  -7   3  228.35   12.14
  -2   7   2 1522.04   29.05
   2  -7  -2 1427.98   27.62
   2   7  -2 1493.36   27.38
  -2  -7   2 1483.36   28.08
  -2   7   1 1935.65   32.37
   2  -7  -1 1956.34   32.62
  -2  -7   1 1904.61   27.61
   2   7  -1 1917.27   27.05
  -2   7   0 5444.10   55.28
  -2   7  -1 1585.60   34.33
  -2  -7  -1 1562.40   15.87
  -2   7  -2 3193.73   50.17
   2  -7   2 3154.61   49.91
   2   7   2 3197.47   42.67
   2  -7   3   12.11    3.97
   2   7   3   15.05    3.71
  -2  -7  -4  775.99    9.23
   2  -7   4  824.71   27.39
   2   7   4  762.84   24.82
  -2   7  -4  815.93   28.29
  -2  -7  -5 2448.86   22.97
  -2   7  -5 2469.93   50.39
   2   7   5 2445.90   25.67
  -2  -7  -6  126.14    6.51
  -2  -7  -6  126.55   11.05
  -2   7  -6  136.59   12.74
   2   7   6  147.63    7.74
  -2  -7  -7  886.21   19.57
   2   7   7  873.21   21.31
  -2   7  -7  836.13   31.81
  -2  -7  -8 1976.49   32.53
  -2  -7  -8 2015.36   49.57
   2   7   8 1911.75   35.31
  -2   7  -8 1919.41   49.95
  -2  -7  -9  215.57   11.86
  -2  -7  -9  211.13   16.79
  -2   7  -9  206.55   17.55
   2   7   9  210.89   13.19
  -2  -7 -10   16.60    4.04
  -2  -7 -10   19.51    6.85
   2   7  10   14.55    4.94
  -2   7 -10   29.80    7.32
  -2  -7 -11   47.73    6.80
  -2  -7 -11   41.91    9.06
  -2   7 -11   21.93    7.06
  -2  -7 -12  591.10   24.53
  -2  -7 -12  617.20   32.01
  -2   7 -12  545.98   31.93
  -2   7 -13   -7.66    7.33
  -2  -7 -13    6.16    3.90
  -2  -7 -13   -2.57    5.79
  -2  -7 -14  292.15   19.14
  -2  -7 -14  270.77   22.84
  -2   7 -14  242.91   22.91
  -2   7 -15   13.13    7.93
  -2  -7 -15    4.25    5.18
  -2   7 -15    5.44    7.57
  -2  -7 -16  282.01   20.96
  -2   7 -16  222.47   23.36
  -2   7 -16  290.28   28.68
  -2  -7 -17   75.43   11.36
  -2   7 -17   76.57   15.33
  -2   7 -17   66.24   15.31
  -2   7 -18    2.25    7.06
  -2  -7 -18    0.71    5.02
  -2   7 -18    2.95    6.87
  -2   7 -19   -0.67    8.15
  -2   7 -19    2.11    8.20
  -2   7 -20   90.00   18.14
  -2   7 -20   97.39   19.33
  -2   7 -21   57.47   15.49
  -2   7 -21   61.50   16.07
   2  -8 -21    6.18    7.17
   2   8 -20   31.08   11.33
   2  -8 -20   44.53   12.12
   2   8 -19   -8.48    9.67
   2  -8 -19    2.93    7.29
   2  -8 -18  138.46   17.75
   2   8 -18  132.89   19.86
   2   8 -18  105.99   15.69
   2   8 -17   14.82    8.94
   2   8 -17    7.12    6.52
   2  -8 -17   15.31    7.17
   2   8 -16   44.60   11.81
   2   8 -16   53.27   10.62
   2  -8 -16   45.82    9.83
   2   8 -15   16.15    7.81
   2   8 -15   22.57    7.42
   2  -8 -15   32.17    8.64
   2   8 -14    8.31    6.54
   2   8 -14    7.54    5.02
   2  -8 -14   12.37    6.12
   2   8 -13   32.41    9.63
   2   8 -13   43.55    8.77
   2  -8 -13   41.26    8.81
   2   8 -12  238.65   21.28
   2  -8 -12  284.33   19.72
   2   8 -12  259.71   18.33
   2  -8 -11  355.17   21.24
   2   8 -11  368.74   24.90
   2  -8 -10  634.19   27.03
   2   8 -10  668.59   31.86
   2  -8  -9   45.37    7.47
   2   8  -9   39.31    8.52
   2  -8  -8 5633.73   72.25
   2   8  -8 5596.99   84.04
   2  -8  -7   10.51    3.34
   2   8  -7    3.12    3.40
   2  -8  -6   71.08    7.73
   2   8  -6   58.59    8.30
   2  -8  -5 5749.15   63.72
   2   8  -5 5487.55   69.53
   2  -8  -4 3947.48   50.91
  -2   8   4 3870.02   51.60
   2   8  -4 4241.72   56.42
  -2  -8   4 4152.12   57.09
  -2   8   3   66.56    6.73
   2  -8  -3   62.04    6.70
  -2  -8   3   37.62    5.63
   2   8  -3   47.20    6.09
  -2   8   2 1885.27   33.86
   2  -8  -2 1793.73   32.62
   2   8  -2 1799.52   30.63
   2  -8  -1 1236.04   28.03
  -2   8   1 1284.40   28.13
  -2  -8   1 1283.35   23.92
   2   8  -1 1315.55   23.35
  -2   8   0 2479.40   38.42
  -2   8   0 2486.14   45.02
   2   8   0 2448.28   27.35
  -2  -8   0 2365.67   28.31
  -2   8  -1  424.54   16.81
  -2  -8  -1  387.85    9.08
  -2   8  -1  390.90   18.08
   2   8   2  937.78   24.26
  -2   8  -2  892.48   28.26
   2   8   3  177.09   11.51
  -2   8  -3  220.46   14.50
   2  -8   3  211.31   14.43
  -2   8  -4   43.19    7.20
  -2  -8  -5  957.82   13.83
   2   8   5  954.51   15.58
  -2   8  -5  965.88   32.82
  -2  -8  -6  504.08   12.18
   2   8   6  532.23   14.20
  -2  -8  -7 4652.21   43.83
   2   8   7 4869.35   49.12
  -2   8  -7 4785.59   78.17
  -2  -8  -8   14.79    3.08
   2   8   8   16.22    3.88
  -2   8  -8   14.93    6.89
  -2  -8  -9    3.64    2.12
  -2   8  -9   12.17    6.68
   2   8   9   11.65    3.98
  -2  -8 -10  155.34   10.80
   2   8  10  176.53   12.70
  -2   8 -10  160.77   16.61
  -2  -8 -11   78.06    8.44
  -2   8 -11   97.36   13.54
  -2  -8 -12   31.16    5.98
  -2   8 -12   39.65   10.25
  -2  -8 -13    7.71    4.28
  -2   8 -13   21.32    9.18
  -2   8 -14   -0.41    5.30
  -2  -8 -14    0.85    3.64
  -2  -8 -15   17.98    6.12
  -2   8 -15   -1.67    6.73
  -2  -8 -16  102.57   12.50
  -2   8 -16   80.39   15.16
  -2   8 -16  115.85   18.02
  -2   8 -17   92.61   17.29
  -2  -8 -17   75.89   11.32
  -2   8 -17   57.35   13.37
  -2   8 -18   18.81   10.05
  -2   8 -18   29.48   12.18
  -2   8 -19   45.92   14.10
  -2   8 -19   57.37   15.35
  -2   8 -20    0.66    7.93
  -2   8 -20    5.37    8.65
   2  -9 -21  -11.94    9.49
   2   9 -20   64.55   17.14
   2  -9 -20   91.66   15.71
   2   9 -19   -7.96    9.85
   2  -9 -19   -0.34    7.19
   2   9 -18  264.31   28.06
   2  -9 -18  299.34   25.60
   2   9 -18  282.45   23.81
   2   9 -17   -5.31    8.02
   2   9 -17   11.29    5.39
   2  -9 -17   17.95    8.26
   2   9 -16   -5.02    7.68
   2   9 -16   10.80    6.41
   2  -9 -16    6.16    6.13
   2   9 -15   17.15    8.52
   2   9 -15   12.67    5.39
   2  -9 -15    7.77    5.89
   2   9 -14   28.88    9.95
   2   9 -14   46.30    9.66
   2  -9 -14   23.78    7.00
   2   9 -13    0.93    5.54
   2   9 -13    4.27    4.41
   2  -9 -13    4.31    5.94
   2  -9 -12   -2.93    4.72
   2   9 -12    2.61    5.26
   2   9 -11 1201.03   45.22
   2  -9 -11 1287.01   39.68
   2  -9 -10  457.64   22.75
   2   9 -10  365.77   24.07
   2  -9  -9  413.12   20.79
   2   9  -9  378.42   24.18
   2  -9  -8   91.40    9.91
   2   9  -8   77.05   11.13
   2  -9  -7    6.08    3.19
   2   9  -7    6.40    4.17
   2  -9  -6 1117.60   29.79
   2   9  -6 1191.63   35.69
   2  -9  -5  839.62   24.87
   2   9  -5 1006.09   30.76
  -2   9   4  556.38   20.03
   2  -9  -4  560.30   19.51
   2   9  -4  489.60   19.76
  -2  -9   4  486.65   20.13
   2  -9  -3 2266.87   38.02
  -2   9   3 2311.55   39.21
   2   9  -3 2329.15   39.57
   2  -9  -2 4402.69   54.77
  -2   9   2 4430.78   53.45
  -2  -9   2 4523.77   52.34
   2   9  -2 4561.83   51.31
  -2   9   1    7.66    2.77
   2  -9  -1   10.90    3.96
   2   9  -1   10.95    2.85
  -2  -9   1    0.33    1.76
  -2   9   0 5878.94   61.81
  -2   9   0 5704.50   71.51
  -2   9  -1 1579.19   37.98
  -2  -9  -1 1663.39   21.02
   2   9   2   77.05    3.03
   2  -9   2   66.42    8.42
  -2   9  -2   63.06    8.28
  -2   9  -3 2259.15   47.63
   2   9   3 2307.35   41.28
   2   9   4    0.87    0.95
  -2   9  -4    3.62    4.09
  -2   9  -5 2656.97   55.37
   2   9   5 2655.73   25.47
  -2  -9  -6   48.53    3.80
   2   9   6   54.78    4.62
  -2  -9  -7   56.38    4.77
   2   9   7   51.94    5.24
  -2   9  -7   68.17   10.03
  -2  -9  -8  498.68   15.51
  -2   9  -8  476.89   26.30
   2   9   8  466.07   16.85
  -2  -9  -9  543.23   17.81
   2   9   9  511.60   19.64
  -2   9  -9  546.49   29.73
  -2  -9 -10   43.05    5.95
  -2   9 -10   59.26   10.75
   2   9  10   47.91    7.11
  -2  -9 -11  234.83   13.90
  -2   9 -11  243.71   21.35
  -2  -9 -12  519.47   21.84
  -2   9 -12  566.02   33.60
  -2  -9 -13  295.25   17.50
  -2   9 -13  327.37   26.67
  -2   9 -14   -8.61    6.20
  -2  -9 -14    3.99    3.81
  -2  -9 -15  287.74   19.38
  -2   9 -15  300.62   26.90
  -2   9 -16   18.02    9.78
  -2  -9 -16   57.05    9.90
  -2   9 -17   52.13   13.70
  -2   9 -17   84.37   16.16
  -2   9 -18    4.07    9.27
  -2   9 -18   10.49   10.08
  -2   9 -19   44.84   14.12
  -2   9 -19   41.76   14.13
  -2   9 -20   11.43   10.94
  -2   9 -20   23.06   11.84
   2 -10 -21   55.01   13.74
   2  10 -20    8.87    9.78
   2 -10 -20    0.48    6.25
   2  10 -19   17.96   10.45
   2 -10 -19   28.31    9.68
   2  10 -18    3.64    7.33
   2  10 -18   23.23    8.24
   2 -10 -18   17.79    7.58
   2  10 -17  100.22   17.95
   2 -10 -17   90.48   14.27
   2  10 -17  107.97   15.19
   2  10 -16   -4.81    6.13
   2  10 -16    0.33    4.88
   2 -10 -16    1.95    4.83
   2 -10 -15  139.18   15.41
   2  10 -15  128.57   18.02
   2  10 -15  150.10   16.33
   2  10 -14   46.92   11.87
   2  10 -14   48.11    9.69
   2 -10 -14   28.36    7.92
   2 -10 -13   10.26    6.24
   2  10 -13   -5.10    7.38
   2 -10 -12   38.80    7.64
   2  10 -12   34.52    9.18
   2 -10 -11   72.45   10.04
   2  10 -11   64.85   11.45
   2 -10 -10   43.95    7.64
   2  10 -10   27.00    7.15
   2 -10  -9  155.53   13.07
   2  10  -9  170.00   16.81
   2 -10  -8  320.26   17.86
   2  10  -8  370.52   22.73
   2 -10  -7  802.87   27.02
   2  10  -7  821.12   32.27
   2 -10  -6 1164.68   30.89
   2  10  -6 1100.49   34.72
   2 -10  -5   34.91    5.74
   2  10  -5   48.40    6.92
   2 -10  -4 1133.25   28.81
  -2 -10   4 1137.90   31.34
   2  10  -4 1124.53   30.80
   2 -10  -3  414.12   17.14
  -2  10   3  452.12   17.94
  -2 -10   3  405.67   17.76
   2  10  -3  399.31   17.72
  -2  10   2 1093.66   27.72
   2 -10  -2 1033.33   28.00
  -2 -10   2 1057.78   26.52
   2  10  -2 1068.28   26.18
  -2  10   1   52.39    6.89
   2 -10  -1   48.15    6.34
  -2 -10   1   53.90    5.70
  -2  10   0 6750.55   69.81
  -2  10   0 6809.88   79.41
  -2  10  -1 2628.49   49.27
  -2  10  -1 4571.81   64.74
   2  10   2   -0.77    0.94
  -2  10  -2   -3.66    4.13
   2  10   3 1192.23   12.67
   2  10   3 1230.84   14.39
  -2  10  -4 4843.61   74.60
  -2 -10  -5  529.13   10.13
   2  10   5  525.63   11.44
  -2  10  -5  559.00   26.58
  -2 -10  -6 1037.32   16.51
  -2  10  -6 1049.99   37.50
   2  10   6 1050.39   19.07
  -2 -10  -7    6.20    2.01
   2  10   7    4.08    2.50
  -2  10  -7    3.19    5.41
  -2 -10  -8  451.66   14.33
   2  10   8  498.98   17.15
  -2  10  -8  461.71   26.67
  -2 -10  -9  160.90    9.67
   2  10   9  151.25   10.68
  -2  10  -9  132.81   15.57
  -2 -10 -10    0.65    2.40
   2  10  10    0.12    3.12
  -2 -10 -11  418.76   17.85
  -2  10 -11  425.48   28.40
  -2 -10 -12   35.26    6.11
  -2  10 -12   49.12   11.03
  -2 -10 -13   89.26    9.74
  -2  10 -13   85.55   14.55
  -2 -10 -14   13.64    5.40
  -2  10 -14   22.16    9.43
  -2 -10 -15   63.34    9.19
  -2  10 -15   84.66   15.73
  -2  10 -16    3.67    6.80
  -2 -10 -16    4.39    4.51
  -2  10 -17   52.25   12.96
  -2  10 -17   53.08   13.58
  -2  10 -18   76.93   17.27
  -2  10 -18   79.43   16.17
  -2  10 -19   16.36    9.62
  -2  10 -19   41.24   13.95
  -2  10 -20   23.25   12.06
  -2  10 -20    3.56   10.53
   2 -11 -21   22.62    9.91
   2  11 -20    4.51    8.52
   2 -11 -20   21.98    9.78
   2  11 -19   33.63   12.02
   2 -11 -19   59.74   12.70
   2  11 -18    6.42    9.08
   2 -11 -18   22.98    8.61
   2  11 -17   49.78   12.68
   2  11 -17   34.43    9.77
   2 -11 -17   56.07   11.55
   2  11 -16   54.20   13.19
   2  11 -16   43.00    9.78
   2 -11 -16   63.19   11.52
   2  11 -15   56.81   12.72
   2  11 -15   37.05    9.11
   2 -11 -15   54.21    9.71
   2 -11 -14  177.20   17.15
   2  11 -14  169.31   19.73
   2 -11 -13   -2.71    4.80
   2  11 -13    5.34    5.76
   2 -11 -12  258.60   18.91
   2  11 -12  268.23   23.65
   2 -11 -11  112.76   12.46
   2  11 -11  118.48   15.67
   2 -11 -10    7.57    5.22
   2  11 -10   13.57    7.50
   2 -11  -9  118.74   11.54
   2  11  -9  105.28   13.12
   2 -11  -8  245.28   15.85
   2  11  -8  271.43   20.11
   2 -11  -7   19.55    4.79
   2  11  -7   31.65    7.75
   2 -11  -6    2.32    2.62
   2  11  -6    6.08    4.44
   2 -11  -5  329.96   16.89
   2  11  -5  319.26   18.26
   2 -11  -4 2134.81   39.74
   2  11  -4 2333.13   45.98
   2 -11  -3  451.32   18.70
   2  11  -3  432.62   19.23
   2 -11  -2  889.36   26.11
   2  11  -2  820.54   23.69
  -2 -11   2  821.87   24.49
  -2  11   1 1125.84   34.16
  -2 -11   1 1138.10   25.80
   2  11  -1 1125.11   25.34
  -2  11   0  170.16   13.73
  -2 -11   0  186.49    9.68
   2  11   0  184.48    9.31
  -2 -11  -1 1144.47   20.98
   2  11   1 1084.10   19.90
   2  11   2  469.71   10.13
  -2  11  -2  491.58   23.26
  -2  11  -3 3658.11   64.87
   2  11   4  358.54    8.26
  -2  11  -4  359.40   21.04
  -2 -11  -5  154.58    5.86
   2  11   5  163.24    6.57
  -2  11  -5  164.43   14.75
  -2 -11  -6  155.95    6.46
   2  11   6  143.18    7.17
  -2 -11  -7   39.01    3.87
   2  11   7   30.11    3.84
  -2  11  -7   37.08    8.67
  -2 -11  -8    9.27    2.53
  -2  11  -8   20.52    7.60
   2  11   8   22.44    4.14
  -2 -11  -9   26.28    4.31
   2  11   9   18.60    4.43
  -2  11  -9   12.67    5.81
  -2 -11 -10  115.43    8.72
  -2  11 -10   95.51   14.22
   2  11  10  107.59    9.67
  -2 -11 -11  230.73   13.18
  -2  11 -11  278.42   23.90
  -2 -11 -12  457.12   19.67
  -2  11 -12  412.03   29.34
  -2 -11 -13   39.22    7.11
  -2  11 -13   66.60   13.35
  -2 -11 -14   70.26    8.97
  -2  11 -14  125.18   17.80
  -2  11 -15   22.34    9.72
  -2 -11 -15   16.78    6.14
  -2  11 -16   -1.32    7.92
  -2  11 -17  -12.71   10.51
  -2  11 -18   69.51   16.11
  -2  11 -18   71.75   15.94
  -2  11 -19   27.32   11.52
  -2  11 -19   70.82   17.57
  -2  11 -20   25.78   12.39
  -2  11 -20   60.97   17.33
   2 -12 -20    5.45    6.59
   2  12 -19    9.59   10.11
   2 -12 -19   -1.63    6.84
   2  12 -18    4.97    8.71
   2 -12 -18   -1.49    5.34
   2  12 -17   37.75   12.66
   2  12 -17   14.72    7.10
   2 -12 -17   19.00    7.21
   2  12 -16   53.93   13.10
   2  12 -16   33.60    8.83
   2 -12 -16   48.23   10.18
   2  12 -15  168.72   17.68
   2 -12 -15  194.85   18.19
   2 -12 -14    2.95    4.53
   2  12 -14    0.75    6.14
   2 -12 -13    9.87    5.88
   2  12 -13    7.57    8.17
   2 -12 -12  304.20   20.63
   2  12 -12  279.49   23.83
   2 -12 -11 1314.90   40.57
   2  12 -11 1298.56   49.55
   2 -12 -10  199.61   15.39
   2  12 -10  168.14   17.70
   2 -12  -9   20.82    5.03
   2  12  -9   44.19    9.53
   2 -12  -8    3.82    3.44
   2  12  -8    0.06    4.31
   2 -12  -7    3.77    3.39
   2  12  -7    7.90    5.04
   2 -12  -6  886.77   27.81
   2  12  -6  867.31   32.16
   2 -12  -5  686.79   24.02
   2  12  -5  803.55   29.39
   2 -12  -4 2436.96   44.35
   2  12  -4 2356.08   48.44
   2 -12  -3  456.28   19.66
   2  12  -3  467.51   20.41
  -2 -12   3  470.77   20.39
  -2 -12   2 2043.92   39.59
   2  12  -2 2082.65   39.07
  -2  12   1 4265.36   66.92
  -2 -12   1 4399.18   53.39
   2  12  -1 4337.04   51.76
  -2 -12   0 2848.25   39.23
   2  12   0 2833.12   38.12
  -2  12  -1 1581.08   41.68
   2  12   1 1619.23   26.31
  -2  12  -2 4745.23   74.21
   2  12   3  524.70   10.91
  -2  12  -3  546.19   26.13
   2  12   4 2078.59   21.59
  -2  12  -4 2237.51   53.86
   2  12   5   35.47    3.34
  -2  12  -5   24.99    7.50
  -2 -12  -6   52.85    4.09
   2  12   6   45.86    4.24
  -2  12  -6   45.14    9.31
  -2 -12  -7    0.46    1.71
   2  12   7   -0.83    1.63
  -2  12  -7   -6.95    6.36
  -2 -12  -8 1417.64   24.41
   2  12   8 1406.18   28.16
  -2  12  -8 1427.66   48.64
  -2 -12  -9  275.58   11.96
   2  12   9  273.75   14.00
  -2  12  -9  304.32   23.35
  -2 -12 -10   55.16    6.01
   2  12  10   68.04    8.05
  -2  12 -10   58.52   12.10
  -2 -12 -11  162.87   10.79
  -2  12 -11  141.88   17.13
  -2 -12 -12    8.46    3.87
  -2  12 -12   10.38    7.02
  -2 -12 -13   69.73    8.33
  -2  12 -13   80.66   14.42
  -2 -12 -14   36.93    6.63
  -2  12 -14   52.12   11.91
  -2  12 -15   23.25    9.99
  -2  12 -16   17.40   11.09
  -2  12 -17   -0.91    8.41
  -2  12 -18   50.02   14.10
  -2  12 -18   46.82   13.37
  -2  12 -19    8.96   10.01
  -2  12 -19   30.95   11.45
  -2  12 -20   -0.25    8.41
   2 -13 -20   49.13   12.13
   2  13 -19    1.26    8.46
   2 -13 -19   -2.33    7.19
   2  13 -18   31.07   12.13
   2 -13 -18   26.05    8.44
   2  13 -17    3.98    7.45
   2  13 -17    4.40    6.06
   2 -13 -17   11.41    7.92
   2  13 -16   46.23   12.82
   2  13 -16   47.58   11.09
   2 -13 -16   78.06   12.97
   2 -13 -15   32.25    8.53
   2  13 -15   46.61   12.74
   2 -13 -14   -1.10    5.25
   2  13 -14    7.01    7.06
   2 -13 -13   38.29    8.44
   2  13 -13   36.81   10.29
   2 -13 -12   -3.43    4.57
   2  13 -12   -0.32    6.24
   2 -13 -11  175.62   14.86
   2  13 -11  190.89   19.27
   2 -13 -10   20.55    6.01
   2  13 -10   11.97    7.14
   2 -13  -9   90.28   10.54
   2  13  -9   72.41   11.98
   2 -13  -8   37.50    7.69
   2  13  -8   30.96    8.04
   2 -13  -7  100.10   10.68
   2  13  -7   84.81   10.89
   2 -13  -6   22.17    4.83
   2  13  -6   22.56    6.50
   2 -13  -5 2316.36   44.49
   2  13  -5 2350.51   52.22
   2 -13  -4  309.28   16.92
   2  13  -4  324.69   18.45
   2 -13  -3  392.92   18.62
   2  13  -3  417.26   19.56
  -2 -13   3  404.55   19.51
   2  13  -2 1046.14   28.62
  -2 -13   2 1022.30   28.84
  -2  13   1 2224.94   50.00
  -2 -13   1 2208.81   39.44
   2  13  -1 2327.50   40.24
  -2  13   0 1909.54   47.28
  -2 -13   0 1805.42   32.62
   2  13   0 1826.99   32.36
  -2  13  -1 3688.36   65.04
   2  13   1 3315.10   40.01
   2  13   2  134.94    6.83
  -2  13  -2  155.76   14.32
   2  13   2  138.64    7.79
   2  13   3  121.58    5.83
  -2  13  -3  172.47   15.23
   2  13   4  849.48   15.05
  -2  13  -4  827.10   33.41
   2  13   5  218.31    8.02
  -2  13  -5  228.25   18.64
  -2 -13  -6  179.37    7.49
   2  13   6  190.84    8.30
  -2 -13  -7    6.32    2.04
   2  13   7    8.98    2.65
  -2 -13  -8  187.61    9.09
  -2  13  -8  162.72   16.91
   2  13   8  175.02    9.94
  -2 -13  -9  203.22   10.12
   2  13   9  194.38   11.87
  -2  13  -9  202.99   20.06
  -2 -13 -10   35.07    5.07
   2  13  10   38.93    6.17
  -2  13 -10   30.09    9.48
  -2 -13 -11   18.18    4.15
  -2  13 -11   23.16    8.31
  -2 -13 -12   88.90    8.68
  -2  13 -12   82.36   14.68
  -2 -13 -13  304.10   16.32
  -2  13 -13  339.30   29.03
  -2  13 -14   27.14    9.30
  -2  13 -15   -4.03    7.81
  -2  13 -16   -7.10    8.76
  -2  13 -17   40.89   12.94
  -2  13 -18   18.47    9.40
  -2  13 -19   11.46    9.91
  -2  13 -19    4.29    8.75
  -2  13 -20   11.95   10.78
   2  14 -19  -13.84   11.08
   2 -14 -19   -0.02    5.62
   2  14 -18  -15.76   12.48
   2 -14 -18    8.47    6.54
   2  14 -17   95.76   18.41
   2 -14 -17   51.16   10.96
   2  14 -16   15.00    9.26
   2  14 -16   23.61    7.59
   2 -14 -16   32.94    9.22
   2 -14 -15   10.62    5.72
   2  14 -15    9.93    7.37
   2 -14 -14  121.99   14.51
   2  14 -14   65.69   14.93
   2 -14 -13   78.42   11.36
   2  14 -13   57.32   13.25
   2 -14 -12   10.21    5.48
   2  14 -12    9.39    7.91
   2 -14 -11  324.15   20.31
   2  14 -11  340.77   26.65
   2 -14 -10  253.10   17.55
   2  14 -10  213.71   20.36
   2 -14  -9  762.29   29.09
   2  14  -9  729.66   35.55
   2 -14  -8   67.52    9.07
   2  14  -8   45.60    9.10
   2 -14  -7   73.83    9.29
   2  14  -7   61.22    9.95
   2 -14  -6  229.85   15.18
   2  14  -6  236.03   18.36
   2 -14  -5  342.92   18.14
   2  14  -5  349.42   20.74
   2 -14  -4  230.65   14.73
   2  14  -4  181.71   14.14
   2 -14  -3  411.30   20.69
   2  14  -3  409.24   19.75
  -2  14   2 5758.16   83.42
   2  14  -2 5610.89   69.18
  -2 -14   1 1450.00   33.74
  -2  14   1 1391.33   40.94
   2  14  -1 1392.48   32.04
  -2  14   0  246.68   17.54
  -2 -14   0  251.57   13.06
   2  14   0  260.54   13.06
   2  14   1  112.15    7.24
  -2  14  -1  100.20   12.34
   2  14   1  104.06    7.86
   2  14   2  245.86    9.70
  -2  14  -2  256.52   18.16
   2  14   2  257.33   11.33
   2  14   3  288.34    9.42
  -2  14  -3  286.36   20.25
   2  14   3  290.77   10.96
   2  14   4  280.44    9.20
  -2  14  -4  267.34   20.49
   2  14   5   61.89    4.57
  -2  14  -5   47.39    9.31
   2  14   6  259.34    9.92
  -2  14  -6  329.12   23.39
  -2 -14  -7  309.96   10.80
   2  14   7  301.09   11.80
  -2  14  -7  277.07   22.12
  -2 -14  -8 1407.74   24.01
  -2  14  -8 1438.73   50.03
   2  14   8 1472.20   28.63
  -2 -14  -9  185.23    9.69
   2  14   9  182.54   11.15
  -2  14  -9  201.81   20.00
  -2 -14 -10  446.39   15.77
  -2  14 -10  443.73   30.29
  -2 -14 -11  100.05    8.54
  -2  14 -11   94.85   14.54
  -2 -14 -12   14.08    4.15
  -2  14 -12   38.18   11.78
  -2 -14 -13    2.44    2.69
  -2  14 -13    3.86    6.08
  -2  14 -14   58.95   14.28
  -2  14 -15   35.03   11.96
  -2  14 -16   41.60   12.26
  -2  14 -17   25.16   12.35
  -2  14 -18   94.36   18.82
  -2  14 -19    9.41    9.70
  -2  14 -19   21.36   12.78
   2 -15 -19    7.33    7.30
   2 -15 -18   -4.32    6.06
   2  15 -18   -6.58    9.39
   2 -15 -17   48.91   11.08
   2  15 -17   33.11   12.83
   2 -15 -16   10.16    6.72
   2  15 -16   34.49   13.04
   2 -15 -15    7.95    6.20
   2  15 -15    4.49    7.35
   2 -15 -14  188.27   17.57
   2  15 -14  154.56   20.84
   2 -15 -13   21.22    6.56
   2  15 -13   21.40   10.15
   2 -15 -12  225.70   17.64
   2  15 -12  239.70   23.43
   2 -15 -11   43.09    8.62
   2  15 -11   28.20    8.78
   2 -15 -10  279.37   18.53
   2  15 -10  255.65   22.17
   2 -15  -9   14.19    5.86
   2  15  -9   11.22    6.20
   2 -15  -8 2502.83   52.40
   2  15  -8 2403.12   61.70
   2 -15  -7   10.98    4.14
   2  15  -7   24.84    7.68
   2 -15  -6  297.88   17.50
   2  15  -6  321.66   21.70
   2 -15  -5  145.34   12.41
   2  15  -5  195.31   16.09
   2 -15  -4 1744.77   42.07
   2  15  -4 1692.43   43.41
   2 -15  -3  229.86   16.07
   2  15  -3  234.49   15.54
  -2  15   2   14.15    5.97
   2  15  -2   20.58    5.45
  -2 -15   2   13.28    4.19
  -2 -15   1  329.05   16.80
  -2  15   1  310.62   20.03
   2  15  -1  306.83   15.65
  -2 -15   0   69.00    7.52
  -2  15   0   70.72   10.65
   2  15   0   45.74    6.24
   2  15   1    3.31    1.90
   2  15   1   11.24    3.27
  -2  15  -1   11.10    5.42
   2  15   2  132.76    7.64
  -2  15  -2  146.35   14.65
   2  15   2  128.97    8.53
   2  15   3 1345.47   21.76
  -2  15  -3 1430.88   45.11
   2  15   3 1397.58   25.74
   2  15   4  685.29   17.36
  -2  15  -4  631.36   31.18
   2  15   5  170.47    7.83
  -2  15  -5  155.56   16.63
   2  15   6  126.34    7.30
  -2  15  -6  134.91   15.67
  -2 -15  -7  656.21   16.06
  -2  15  -7  648.84   34.10
  -2 -15  -8  211.28    9.69
   2  15   8  218.38   11.27
  -2  15  -8  200.91   20.17
  -2 -15  -9  919.42   20.93
   2  15   9  938.61   24.81
  -2 -15 -10    2.44    2.76
  -2  15 -10   15.95    8.09
  -2 -15 -11   20.05    4.16
  -2  15 -11   44.14   11.69
  -2 -15 -12   -4.71    3.11
  -2  15 -12    9.39    9.30
  -2  15 -13   19.64    8.79
  -2  15 -14    2.54    8.58
  -2  15 -15   72.94   16.11
  -2  15 -16   -6.23    7.35
  -2  15 -17   48.76   15.41
  -2  15 -18   23.60   12.11
  -2  15 -19   10.32   10.18
   2 -16 -18   11.98    7.27
   2  16 -18    6.63    8.35
   2 -16 -17   -2.44    5.35
   2  16 -17    7.49    8.59
   2 -16 -16   -0.80    7.06
   2  16 -16    8.29    8.85
   2 -16 -15   17.05    7.01
   2  16 -15   42.57   12.98
   2 -16 -14   43.36    9.10
   2  16 -14   29.37   10.83
   2 -16 -13  814.65   34.70
   2  16 -13  750.19   43.22
   2 -16 -12  158.70   15.14
   2  16 -12  164.03   20.00
   2 -16 -11    6.74    4.11
   2  16 -11   -2.34    6.11
   2 -16 -10  240.41   17.63
   2  16 -10  295.24   24.95
   2 -16  -9   30.32    7.21
   2  16  -9   16.79    7.31
   2 -16  -8  200.00   15.52
   2  16  -8  171.95   17.66
   2 -16  -7   86.91   10.07
   2  16  -7   95.08   12.83
   2 -16  -6  728.10   27.69
   2  16  -6  665.88   31.18
   2 -16  -5  319.23   18.64
   2  16  -5  336.39   21.42
   2 -16  -4  190.16   14.44
   2  16  -4  178.49   15.07
  -2  16   3   44.37    9.92
   2  16  -3   64.02    8.97
  -2  16   2  530.26   26.71
   2  16  -2  501.11   22.26
  -2  16   1  329.85   21.43
  -2 -16   1  282.85   16.15
   2  16  -1  293.34   16.05
  -2 -16   0  244.55   14.33
   2  16   0  238.74   13.69
   2  16   1 1381.42   28.49
  -2  16  -1 1465.50   45.12
   2  16   1 1466.37   31.49
   2  16   2   14.54    3.20
  -2  16  -2   16.94    7.08
   2  16   2   15.46    3.45
   2  16   3    2.26    1.83
  -2  16  -3    2.92    5.10
   2  16   3   -1.38    2.06
   2  16   4   89.49    6.07
   2  16   4   86.00    6.80
  -2  16  -4  101.55   13.17
   2  16   5   36.52    4.04
   2  16   5   31.70    4.39
  -2  16  -5   37.36    9.26
   2  16   6    1.23    1.84
  -2  16  -6   -3.92    6.54
   2  16   7  103.54    7.40
   2  16   7  110.52    7.95
  -2 -16  -8   85.65    6.42
   2  16   8   74.81    6.88
  -2  16  -8   79.43   13.07
  -2 -16  -9 1842.33   30.24
  -2  16  -9 1621.78   58.01
  -2 -16 -10    8.20    2.87
  -2  16 -10   30.50   10.21
  -2 -16 -11  200.02   11.46
  -2  16 -11  195.67   22.58
  -2  16 -12   24.49    9.83
  -2  16 -13  417.43   33.11
  -2  16 -14   -0.85    7.14
  -2  16 -15  121.19   19.71
  -2  16 -16   35.01   12.66
  -2  16 -17   -2.56    9.31
  -2  16 -18  242.82   29.95
   2 -17 -18  102.07   15.52
   2  17 -18  118.41   21.30
   2 -17 -17   16.23    6.97
   2  17 -17   28.90   12.06
   2 -17 -16   18.86    7.76
   2  17 -16    0.74    8.05
   2 -17 -15  245.65   20.45
   2  17 -15  258.55   28.00
   2 -17 -14   29.85    8.53
   2  17 -14   48.74   13.21
   2 -17 -13  178.23   17.58
   2  17 -13  157.79   20.88
   2 -17 -12  269.84   19.94
   2  17 -12  310.12   27.57
   2 -17 -11  173.31   15.73
   2  17 -11  196.82   21.50
   2 -17 -10   39.64    8.19
   2  17 -10   11.94    6.22
   2 -17  -9    7.60    4.63
   2  17  -9   -8.98    7.61
   2 -17  -8  803.44   29.95
   2  17  -8  763.69   36.46
   2 -17  -7  103.30   11.53
   2  17  -7   96.85   13.82
   2 -17  -6  593.71   25.38
   2  17  -6  579.11   30.25
   2 -17  -5  -10.71    4.74
   2  17  -5   -3.18    4.44
   2 -17  -4    6.74    5.16
   2  17  -4   11.29    5.76
  -2  17   3  132.04   14.09
   2  17  -3  116.95   12.02
  -2  17   2    0.56    4.27
   2  17  -2    5.96    3.85
  -2  17   1    0.95    4.61
   2  17  -1    1.22    3.18
  -2  17   0  101.70   12.92
  -2 -17   0  105.13   10.12
   2  17   0   90.37    9.01
   2  17   1   72.78    7.07
  -2  17  -1   88.40   11.93
   2  17   1   70.96    7.48
   2  17   2  117.62    8.10
  -2  17  -2  141.86   15.80
   2  17   2  142.85   10.06
   2  17   3  364.66   12.91
  -2  17  -3  336.05   23.80
   2  17   3  336.67   14.34
   2  17   4  118.58    7.17
   2  17   4  127.04    8.55
  -2  17  -4  113.61   13.92
   2  17   5  418.26   13.45
   2  17   5  458.66   15.66
  -2  17  -5  454.92   28.37
   2  17   6  460.45   14.41
   2  17   6  446.21   15.32
   2  17   7  693.77   18.81
   2  17   7  747.08   20.50
   2  17   8    8.88    3.45
  -2  17  -8   16.63    8.77
  -2 -17  -9   39.31    5.19
  -2  17  -9   46.43   12.31
  -2 -17 -10  179.73   10.25
  -2  17 -10  166.70   21.14
  -2  17 -11   16.44    8.35
  -2  17 -12   -1.22    8.40
  -2  17 -13    8.44    9.64
  -2  17 -14   66.10   15.01
  -2  17 -15   -8.42    8.14
  -2  17 -16   -1.96    8.23
  -2  17 -17   -2.37   10.01
  -2  17 -18  128.26   22.90
   2  18 -18   51.33   15.98
   2 -18 -17    4.32    5.63
   2  18 -17    8.42    8.69
   2 -18 -16  174.91   17.73
   2  18 -16  159.45   22.81
   2 -18 -15    2.62    6.06
   2  18 -15    6.23    7.21
   2 -18 -14   55.03    9.97
   2  18 -14   57.81   13.96
   2 -18 -13  229.32   18.62
   2  18 -13  237.19   25.85
   2 -18 -12  179.88   16.53
   2  18 -12  226.76   24.35
   2 -18 -11  153.20   15.32
   2  18 -11  165.80   20.06
   2 -18 -10  144.29   14.12
   2  18 -10  110.70   16.50
   2 -18  -9  114.01   12.26
   2  18  -9  102.54   14.53
   2 -18  -8  739.59   29.87
   2  18  -8  726.80   36.55
   2 -18  -7  736.17   29.78
   2  18  -7  632.26   33.38
   2 -18  -6  308.37   19.45
   2  18  -6  336.70   23.75
   2 -18  -5  207.53   15.55
   2  18  -5  252.60   19.68
  -2  18   4  609.93   30.73
   2  18  -4  500.72   25.82
  -2  18   3   15.15    6.73
   2  18  -3    1.09    4.48
  -2  18   2  481.97   27.01
   2  18  -2  528.59   24.54
  -2  18   1    0.56    6.00
   2  18  -1   -4.48    4.55
  -2  18   0  830.52   36.15
  -2 -18   0  833.03   28.58
   2  18   0  859.99   27.63
   2  18   1  229.19   12.73
  -2  18  -1  183.82   18.28
   2  18   1  183.91   12.36
  -2  18  -2 3608.57   75.57
   2  18   2 3611.30   51.64
   2  18   3   12.47    3.08
   2  18   3    4.70    2.73
  -2  18  -3    3.22    6.00
   2  18   4   35.36    4.48
  -2  18  -4   30.26    9.72
   2  18   4   31.56    5.05
   2  18   5   14.03    2.91
   2  18   5   12.02    2.98
   2  18   6   69.03    5.91
   2  18   6   73.33    6.94
  -2  18  -6   76.77   12.84
   2  18   7  149.92    9.36
  -2  18  -7  157.44   17.68
   2  18   8  732.51   21.51
  -2  18  -8  737.22   39.15
  -2  18  -9  772.89   41.29
  -2  18 -10  195.10   22.09
  -2  18 -11   42.74   10.91
  -2  18 -12  273.15   27.50
  -2  18 -13   46.63   13.29
  -2  18 -14  241.13   28.74
  -2  18 -15  189.98   25.44
  -2  18 -16  117.81   20.97
  -2  18 -17  126.99   22.36
   2  19 -17   -0.66    8.57
   2 -19 -16   74.57   12.50
   2  19 -16   81.78   18.11
   2 -19 -15  246.17   20.84
   2  19 -15  244.24   27.18
   2 -19 -14    8.11    6.37
   2  19 -14  -13.47    8.40
   2 -19 -13   44.24    9.42
   2  19 -13   27.31   10.61
   2 -19 -12  418.25   25.45
   2  19 -12  405.95   32.24
   2 -19 -11   37.83    7.85
   2  19 -11   34.06   11.37
   2 -19 -10  186.87   16.56
   2  19 -10  265.96   24.35
   2 -19  -9  167.19   15.22
   2  19  -9  184.67   19.46
   2 -19  -8 2160.07   51.72
   2  19  -8 1942.73   60.67
   2 -19  -7  593.84   28.17
   2  19  -7  639.14   33.74
   2 -19  -6  248.71   19.03
   2  19  -6  361.24   25.72
   2 -19  -5 1810.47   45.73
   2  19  -5 1591.93   48.76
  -2  19   4   -5.25    5.86
   2  19  -4   11.23    5.41
  -2  19   3  296.03   21.86
   2  19  -3  309.68   20.10
  -2  19   2   23.52    8.86
   2  19  -2   34.17    7.37
  -2  19   1  672.40   32.51
   2  19  -1  698.59   27.05
  -2  19   0  100.18   14.09
   2  19   0  112.49   10.83
   2  19   1    0.91    2.71
   2  19   1    3.51    3.36
  -2  19  -1    8.58    6.26
   2  19   2  929.35   24.14
  -2  19  -2  958.20   40.04
   2  19   2  939.67   27.55
   2  19   3    8.51    3.20
  -2  19  -3   -0.48    6.51
   2  19   3   12.32    4.02
   2  19   4  678.62   18.90
   2  19   4  658.99   21.15
  -2  19  -4  640.81   34.54
   2  19   5  234.29   11.08
   2  19   5  262.99   13.23
   2  19   6   26.55    4.56
  -2  19  -6    8.69    7.13
   2  19   7  149.10    9.75
  -2  19  -7  192.44   20.72
   2  19   8    4.47    3.38
  -2  19  -8   11.62    7.93
  -2  19  -9    6.54    6.76
  -2  19 -10   17.60    9.04
  -2  19 -11   -4.59    8.35
  -2  19 -12   15.30    8.57
  -2  19 -13   20.38   10.86
  -2  19 -14   95.81   18.56
  -2  19 -15  145.61   22.67
  -2  19 -16   12.15   12.10
  -2  19 -17   24.50   14.50
   2  20 -17   -3.11    8.78
   2 -20 -16    0.01    5.42
   2  20 -16    1.54    8.88
   2 -20 -15   92.69   13.50
   2  20 -15   90.22   18.14
   2 -20 -14    6.11    5.53
   2  20 -14   -2.57    8.46
   2 -20 -13   70.15   11.11
   2  20 -13   91.09   17.69
   2 -20 -12  428.61   24.89
   2  20 -12  377.43   32.00
   2 -20 -11  175.19   16.33
   2  20 -11  121.00   18.23
   2 -20 -10  353.48   22.12
   2  20 -10  379.86   28.94
   2 -20  -9  316.10   20.73
   2  20  -9  334.83   26.85
   2 -20  -8  116.56   13.15
   2  20  -8  109.97   15.62
   2 -20  -7  561.49   26.62
   2  20  -7  609.47   34.45
   2 -20  -6   80.23   12.28
   2  20  -6  147.53   16.93
  -2  20   5  100.68   14.76
   2  20  -5  131.30   15.09
  -2  20   4 1174.58   43.53
   2  20  -4 1169.73   41.06
  -2  20   3  310.75   23.85
   2  20  -3  521.16   26.47
  -2  20   2  271.85   21.28
   2  20  -2  327.12   20.04
  -2  20   1   45.83   10.21
   2  20  -1   45.77    7.97
  -2  20   0  159.96   16.72
   2  20   0  136.59   12.06
  -2  20  -1  580.44   31.31
   2  20   1  554.52   22.64
   2  20   2  404.22   16.84
  -2  20  -2  411.76   26.54
   2  20   3   86.29    7.68
   2  20   3  100.59    9.48
  -2  20  -3   91.43   13.53
   2  20   4   24.04    4.14
  -2  20  -4   25.50   10.22
   2  20   4   10.19    3.21
  -2  20  -5  161.77   18.49
   2  20   5  145.28   10.42
   2  20   6   50.94    6.06
  -2  20  -6   35.18    9.94
   2  20   7   41.21    5.76
  -2  20  -7   22.39    8.39
   2  20   8  124.82    9.41
  -2  20  -8  135.05   18.21
  -2  20  -9  203.03   22.81
  -2  20 -10   38.04   10.57
  -2  20 -11   60.59   14.78
  -2  20 -12   40.81   12.27
  -2  20 -13    0.05    8.95
  -2  20 -14   95.43   19.32
  -2  20 -15    4.62    9.05
  -2  20 -16   30.67   13.59
   2  21 -16   16.29   11.32
   2 -21 -15    6.66    6.92
   2  21 -15   -0.67    7.63
   2 -21 -14  175.17   17.69
   2  21 -14  174.74   23.17
   2 -21 -13  177.08   17.13
   2  21 -13  171.28   22.61
   2 -21 -12   25.99    8.22
   2  21 -12   49.84   12.57
   2 -21 -11    5.32    5.72
   2  21 -11    4.82    7.28
   2 -21 -10   19.35    7.16
   2  21 -10   33.75   10.63
   2 -21  -9   42.58    9.10
   2  21  -9   37.48   10.58
   2 -21  -8   65.04   10.13
   2  21  -8   55.62   12.71
   2 -21  -7  238.24   18.20
   2  21  -7  231.71   22.21
  -2  21   6 1488.34   51.26
   2  21  -6 1556.00   52.45
  -2  21   5  472.95   28.20
   2  21  -5  446.93   27.19
  -2  21   4  548.23   30.83
   2  21  -4  585.63   30.03
  -2  21   3   69.01   12.54
   2  21  -3   72.02   10.97
  -2  21   2  246.84   21.15
   2  21  -2  433.98   24.08
   2  21  -1   40.04    7.25
  -2  21   1   48.05   10.28
  -2  21   0  385.42   26.20
   2  21   0  400.33   20.87
  -2  21  -1  213.94   20.71
   2  21   1  260.58   16.24
  -2  21  -2  612.86   33.40
   2  21   2  579.84   23.63
   2  21   3   38.83    6.43
  -2  21  -3   53.11   11.98
  -2  21  -4 1069.41   46.32
   2  21   4 1021.53   28.38
   2  21   5   39.35    6.34
  -2  21  -5   30.53   10.04
   2  21   6  124.78    9.75
  -2  21  -6  145.07   18.99
   2  21   7   16.00    4.11
  -2  21  -7    5.14    7.35
  -2  21  -8  249.00   25.15
  -2  21  -9  140.44   19.91
  -2  21 -10   25.63    9.21
  -2  21 -11    7.42    7.87
  -2  21 -12   -3.04    8.90
  -2  21 -13    5.48    8.19
  -2  21 -14    6.61    8.71
  -2  21 -15   50.05   16.03
  -2  21 -16   28.19   11.91
   2  22 -16   32.42   15.13
   2  22 -15    1.86    7.61
   2 -22 -14  140.21   16.29
   2  22 -14  150.74   21.53
   2 -22 -13   56.84   10.78
   2  22 -13   46.79   13.74
   2 -22 -12  288.80   21.95
   2  22 -12  229.40   25.77
   2 -22 -11   83.24   12.16
   2  22 -11  100.90   16.74
   2 -22 -10  152.19   15.13
   2  22 -10  188.87   21.58
   2 -22  -9   24.20    6.80
   2  22  -9   15.21    7.64
   2 -22  -8   61.36   10.31
   2  22  -8   65.21   12.83
   2  22  -7   79.83   13.99
  -2  22   6  422.96   27.84
   2  22  -6  412.80   28.10
  -2  22   5   49.26   10.62
   2  22  -5   38.74    8.98
  -2  22   4  367.48   26.20
   2  22  -4  401.32   25.45
  -2  22   3  290.59   22.83
   2  22  -3  282.70   20.57
  -2  22   2 1260.43   46.98
   2  22  -2 1226.72   41.02
  -2  22   1   12.67    8.19
   2  22  -1   11.81    4.99
  -2  22   0  782.66   38.00
   2  22   0  815.54   30.61
   2  22   1   53.80    8.55
  -2  22  -1   30.55    9.52
  -2  22  -2    1.34    6.67
   2  22   2   -4.96    4.39
   2  22   3  197.19   13.72
  -2  22  -3  168.03   18.97
   2  22   4   92.16    9.38
  -2  22  -4  117.80   16.45
  -2  22  -5   71.99   14.27
   2  22   5   86.77    8.64
   2  22   6   68.84    7.72
  -2  22  -6   71.82   14.81
  -2  22  -7   16.39    8.41
  -2  22  -8   27.60   10.02
  -2  22  -9   -1.58    6.56
  -2  22 -10   31.33   11.78
  -2  22 -11   11.30    9.70
  -2  22 -12   -0.19    9.42
  -2  22 -13    8.08    7.89
  -2  22 -14    1.81    8.92
  -2  22 -15   11.13   10.75
   2  23 -16   -0.56   10.82
   2  23 -15   28.04   11.78
   2  23 -14  129.92   21.34
   2 -23 -13   -3.24    6.02
   2  23 -13  -17.93   11.65
   2 -23 -12   26.38    9.38
   2  23 -12   -3.85    9.55
   2 -23 -11   64.23   11.14
   2  23 -11   68.42   15.14
   2 -23 -10   60.52   11.33
   2  23 -10   72.62   14.55
   2 -23  -9    6.88    4.48
   2  23  -9   -2.45    6.81
   2 -23  -8   39.69    8.82
   2  23  -8   31.79    8.78
  -2  23   7   93.62   14.55
   2  23  -7   98.56   15.40
  -2  23   6  435.75   29.08
   2  23  -6  485.89   30.98
  -2  23   5  394.09   27.97
   2  23  -5  350.32   25.44
  -2  23   4   85.93   13.01
   2  23  -4  103.67   14.04
  -2  23   3   45.44    9.99
   2  23  -3   50.32    9.71
   2  23  -2    6.50    5.27
  -2  23   2    5.38    7.72
  -2  23   1   73.01   13.57
   2  23  -1   61.05    9.58
  -2  23   0  141.88   16.93
   2  23   0  130.81   13.23
  -2  23  -1   -0.73    6.03
   2  23   1   11.37    5.19
   2  23   2  589.63   25.09
  -2  23  -2  552.86   33.33
   2  23   3  111.84   10.90
  -2  23  -3  129.31   17.17
   2  23   4  499.07   21.53
  -2  23  -4  484.70   32.30
   2  23   5   15.33    4.66
  -2  23  -5    7.52    7.95
  -2  23  -6   -5.49    9.02
  -2  23  -7   -2.52    6.80
  -2  23  -8   15.02    9.14
  -2  23  -9    1.81    6.67
  -2  23 -10   -2.00    8.09
  -2  23 -11  104.47   19.06
  -2  23 -12   27.46   11.73
  -2  23 -13   -0.55    8.65
  -2  23 -14    3.73    8.18
  -2  23 -15  -14.18   12.03
   2  24 -15   46.93   14.65
   2  24 -14   25.28   11.91
   2  24 -13   66.13   15.71
   2 -24 -12   35.01    9.60
   2  24 -12   11.58    9.11
   2 -24 -11  117.68   15.31
   2  24 -11  129.37   19.61
   2  24 -10   51.75   13.58
   2 -24 -10   41.74    9.66
   2  24  -9   -7.62    8.62
   2 -24  -9   -0.75    4.89
   2  24  -8   -1.06    6.71
  -2  24   8    4.86    6.48
  -2  24   7  -11.11    7.10
   2  24  -7   10.43    7.94
  -2  24   6   22.26    7.31
   2  24  -6    1.29    6.42
  -2  24   5   17.35    8.58
   2  24  -5    9.87    5.99
  -2  24   4   11.33    7.86
   2  24  -4   15.26    6.74
  -2  24   3   27.92    8.18
   2  24  -3   42.91    9.59
  -2  24   2   19.19    8.15
   2  24  -2   14.63    6.41
  -2  24   1  293.56   23.97
   2  24  -1  357.39   22.78
  -2  24   0  824.42   40.07
   2  24   0  820.31   32.62
   2  24   1   67.49    9.66
  -2  24  -1   55.34   12.24
   2  24   2  600.38   25.87
  -2  24  -2  517.25   33.01
  -2  24  -3    9.96    6.69
   2  24   3    7.36    4.20
  -2  24  -4  309.41   27.07
   2  24   4  280.22   16.75
  -2  24  -5    9.32    8.30
  -2  24  -6  199.96   23.27
  -2  24  -7   33.06   11.51
  -2  24  -8    1.90    7.85
  -2  24  -9   55.84   14.78
  -2  24 -10   29.93   11.59
  -2  24 -11   20.02   10.82
  -2  24 -12   43.66   14.25
  -2  24 -13   49.31   15.08
  -2  24 -14   -4.61    9.98
   2  25 -15    9.93   10.46
   2  25 -14    3.08    9.64
   2  25 -13   -9.40    9.89
   2 -25 -12    7.72    6.34
   2  25 -12   13.98   10.33
   2 -25 -11   89.20   12.48
   2  25 -11  133.85   19.69
   2  25 -10   11.37    8.14
   2 -25 -10   28.25    8.57
   2  25  -9   13.40    8.23
  -2  25   9   36.97   10.83
   2  25  -8    4.51    7.19
  -2  25   8    5.64    6.05
  -2  25   7   20.53    9.39
   2  25  -7   11.92    8.32
  -2  25   6    9.55    7.81
   2  25  -6   17.69    8.55
  -2  25   5  263.22   22.62
   2  25  -5  299.50   24.52
  -2  25   4    3.56    7.41
   2  25  -4   -7.75    7.22
   2  25  -3    7.14    6.63
  -2  25   3   -2.89    5.83
   2  25  -2    9.75    5.78
  -2  25   2   21.06    9.07
   2  25  -1    5.54    4.46
  -2  25   1    9.49    5.99
  -2  25   0   79.82   14.06
   2  25   0   80.25   11.01
  -2  25  -1   33.86    9.55
   2  25   1   52.67    9.09
   2  25   2   90.50   10.90
  -2  25  -2  105.30   16.97
   2  25   3  134.69   12.44
  -2  25  -3  106.13   16.90
  -2  25  -4   23.91    9.16
  -2  25  -5   -7.29    8.01
  -2  25  -6    0.46    8.09
  -2  25  -7   -5.08    7.10
  -2  25  -8    2.46    7.86
  -2  25  -9   69.18   16.01
  -2  25 -10    2.90    9.89
  -2  25 -11   -2.07    7.47
  -2  25 -12    3.93    8.12
  -2  25 -13    4.43   10.60
  -2  25 -14   -5.99    9.33
   2  26 -14    2.79    8.82
   2  26 -13   17.85   11.46
   2  26 -12  101.25   18.82
   2  26 -11    8.54    9.37
   2  26 -10   19.58   10.77
  -2  26  10   10.59    7.96
  -2  26   9  145.10   18.52
   2  26  -9  112.57   18.05
   2  26  -8   21.34   10.36
  -2  26   8   14.62    7.99
  -2  26   7  146.30   18.88
   2  26  -7  139.86   18.85
  -2  26   6   70.44   14.04
   2  26  -6   93.97   15.62
  -2  26   5   36.25    9.60
   2  26  -5   19.39    8.23
  -2  26   4  164.48   18.82
   2  26  -4  132.47   16.74
  -2  26   3  190.53   20.64
   2  26  -3  181.75   18.70
   2  26  -2    3.32    5.79
  -2  26   2   -5.07    7.63
   2  26  -1   13.14    6.57
  -2  26   1    7.79    7.18
  -2  26   0  139.41   17.83
   2  26   0  132.77   14.50
  -2  26  -1   25.07    9.31
   2  26   1    6.93    4.56
   2  26   2    6.54    4.57
  -2  26  -2    0.49    7.10
  -2  26  -3   -0.28    6.53
  -2  26  -4   33.41   11.31
  -2  26  -5   24.19   10.23
  -2  26  -6  115.76   18.12
  -2  26  -7   55.95   13.98
  -2  26  -8  101.44   18.35
  -2  26  -9   74.27   16.85
  -2  26 -10   29.88   12.14
  -2  26 -11    2.58    8.94
  -2  26 -12   -2.36    8.57
  -2  26 -13   38.12   16.46
   2  27 -14   13.75   10.81
   2  27 -13   73.41   17.01
   2  27 -12   22.68   10.91
   2  27 -11   67.97   16.83
   2  27 -10    6.18    7.37
  -2  27  10   12.86    7.81
   2  27  -9    5.22    8.03
  -2  27   9   -6.21    8.07
   2  27  -8    8.69    7.78
  -2  27   8    6.44    6.85
   2  27  -7   -3.97    6.61
  -2  27   7    8.83    8.65
  -2  27   6   45.08   11.29
   2  27  -6   35.38   10.53
  -2  27   5  138.37   17.78
   2  27  -5  162.69   18.80
  -2  27   4   14.95    8.46
   2  27  -4   -0.65    5.34
  -2  27   3   62.73   13.29
   2  27  -3   55.10   11.70
  -2  27   2   -1.83    5.83
   2  27  -2    4.15    5.74
  -2  27   1   25.71    9.28
   2  27  -1   28.58   11.05
   2  27   0    5.84    4.88
  -2  27   0   33.90   11.28
  -2  27  -1    6.61    7.22
   2  27   1    4.61    5.64
   2  27   2  135.98   13.90
  -2  27  -2  135.76   19.31
  -2  27  -3   17.93    8.75
  -2  27  -4   17.01   10.44
  -2  27  -5   46.87   12.65
  -2  27  -6    9.96    9.73
  -2  27  -7  105.21   18.37
  -2  27  -8   23.81    9.55
  -2  27  -9   45.55   13.11
  -2  27 -10    2.56    9.68
  -2  27 -11  152.11   24.19
  -2  27 -12   44.78   16.53
  -2  27 -13  -14.80   13.98
   2  28 -13   10.35   10.33
   2  28 -12   12.26   10.43
   2  28 -11   35.73   13.43
   2  28 -10   57.11   14.51
   2  28  -9   50.73   13.78
  -2  28   9   42.03   11.16
   2  28  -8   15.76    8.81
  -2  28   8    1.30    6.60
   2  28  -7    7.16    8.73
  -2  28   7    2.05    7.10
  -2  28   6   14.15    9.01
   2  28  -6   -7.80    8.85
  -2  28   5   63.18   13.42
   2  28  -5   38.95   11.32
   2  28  -4    8.53    7.31
  -2  28   4   17.52   10.23
   2  28  -3   44.77   10.46
  -2  28   3   54.55   12.16
  -2  28   2   82.50   15.22
   2  28  -2   91.63   13.68
  -2  28   1   -3.01    7.83
   2  28  -1    4.66    6.31
  -2  28   0   -1.19    6.90
   2  28   0    0.71    5.13
  -2  28  -1   57.15   12.71
   2  28   1   43.41    9.40
  -2  28  -2   33.52   10.48
  -2  28  -3   -6.62    9.25
  -2  28  -4   12.11    8.45
  -2  28  -5   17.96    9.30
  -2  28  -6  -24.58   12.41
  -2  28  -7   26.28   10.96
  -2  28  -8   83.50   18.03
  -2  28  -9    5.16   10.61
  -2  28 -10   49.78   15.73
  -2  28 -11   18.37   11.16
  -2  28 -12  -13.46   11.79
   2  29 -12   -7.52    9.85
   2  29 -11  106.26   19.82
   2  29 -10   40.91   12.69
   2  29  -9   26.50   10.92
   2  29  -8    9.57    9.14
  -2  29   8   17.76    9.99
   2  29  -7   32.16   11.54
  -2  29   7   37.02   10.95
  -2  29   6    8.22    8.47
   2  29  -6   21.58   10.33
  -2  29   5   37.96   11.13
   2  29  -5   41.40   10.42
   2  29  -4    0.09    7.31
  -2  29   4    0.26    7.04
  -2  29   3   71.68   14.29
   2  29  -3   57.34   12.41
  -2  29   2  159.97   19.62
   2  29  -2  157.95   17.90
   2  29  -1   48.06   10.43
  -2  29   1   65.58   13.27
  -2  29   0   -2.50    6.41
  -2  29  -1    0.04    8.01
  -2  29  -2    4.75    7.85
  -2  29  -3   40.60   12.45
  -2  29  -4    5.41    8.24
  -2  29  -5   24.92   11.82
  -2  29  -6   -2.19    7.47
  -2  29  -7   97.85   18.66
  -2  29  -8   -6.41    8.92
  -2  29  -9  101.00   20.65
  -2  29 -10   53.22   17.52
  -2  29 -11   25.58   15.02
   2  30 -12   17.71   13.37
   2  30 -11   19.85   12.46
   2  30 -10   -3.46    8.06
   2  30  -9   62.86   15.85
   2  30  -8   19.40    9.12
   2  30  -7   -4.19    7.77
  -2  30   7   17.85    8.97
   2  30  -6   -2.18    7.48
  -2  30   6   -5.98    9.34
  -2  30   5   11.77    9.00
   2  30  -5   17.20    8.39
   2  30  -4   23.34    8.66
  -2  30   4    6.12    8.24
   2  30  -3   34.78   10.12
  -2  30   3   13.20    7.76
  -2  30   2   17.20    8.24
   2  30  -2   16.58    7.22
  -2  30   1   65.22   15.43
  -2  30   0   56.13   14.30
  -2  30  -1   12.46    8.15
  -2  30  -2   11.77    8.86
  -2  30  -3   -3.30    9.29
  -2  30  -4   -0.89    8.50
  -2  30  -5   -1.98    8.72
  -2  30  -6   51.40   14.51
  -2  30  -7   45.51   13.19
  -2  30  -8   20.66   10.78
  -2  30  -9   48.25   16.30
  -2  30 -10    2.67    9.31
   2  31 -11  -15.32   12.03
   2  31 -10   52.68   14.86
   2  31  -9    9.12    9.00
   2  31  -8   -4.67    8.99
   2  31  -7   52.86   14.45
   2  31  -6    5.59    6.77
  -2  31   6   13.58    9.81
  -2  31   5    4.17    7.87
   2  31  -5   -0.53    8.42
   2  31  -4    6.84    7.00
  -2  31   4   -3.14    7.05
   2  31  -3   23.36    9.00
  -2  31   3    3.08    8.53
  -2  31   2    8.96    8.99
  -2  31   1   11.60    8.68
  -2  31   0   75.62   15.22
  -2  31  -1   46.39   14.64
  -2  31  -2   -3.07    8.64
  -2  31  -3    2.85    7.66
  -2  31  -4  120.44   19.90
  -2  31  -5   21.06   10.03
  -2  31  -6   10.68   10.32
  -2  31  -7   37.06   12.80
  -2  31  -8    1.92   10.76
  -2  31  -9   16.25   10.29
  -2  31 -10   -2.04   11.29
   2  32 -11    6.56    9.56
   2  32 -10   12.88   10.37
   2  32  -9   -0.17    9.36
   2  32  -8   47.37   14.55
   2  32  -7   15.91    9.63
   2  32  -6    5.99    9.31
  -2  32   5    2.23    8.57
   2  32  -5    4.10    7.50
  -2  32   4   41.05   11.88
   2  32  -4   36.54   12.48
  -2  32   3   19.33    9.80
  -2  32   2   23.48   10.06
  -2  32   1   39.58   13.88
  -2  32   0   25.97   11.19
  -2  32  -1   29.53   10.64
  -2  32  -2   42.20   13.67
  -2  32  -3   22.53   12.56
  -2  32  -4   13.55   12.36
  -2  32  -5    8.17    8.85
  -2  32  -6    0.10    8.75
  -2  32  -7   -0.72    8.75
  -2  32  -8    2.62    9.66
  -2  32  -9   73.37   20.73
   2  33 -10   -6.89    9.35
   2  33  -9    3.83    9.00
   2  33  -8    1.70    7.88
   2  33  -7   21.76   11.65
   2  33  -6   14.88    9.54
  -2  33   4    0.15    8.12
  -2  33   3    2.98    7.50
  -2  33   2   25.52   11.05
  -2  33   1   62.28   15.08
  -2  33   0   33.04   12.18
  -2  33  -1  123.22   20.50
  -2  33  -2   21.60   10.91
  -2  33  -3    6.82    9.13
  -2  33  -4   33.08   12.58
  -2  33  -5    8.41   10.34
  -2  33  -6   10.63   10.69
  -2  33  -7   11.09   10.65
  -2  33  -8   -1.29   11.39
   2  34  -8    8.54    9.59
  -2  34   3   46.04   12.81
  -2  34   2    9.10   10.35
  -2  34   1    3.46    8.17
  -2  34   0   -2.00    8.39
  -2  34  -1   61.12   16.19
  -2  34  -2    7.63   10.86
  -2  34  -3   18.51   10.04
  -2  34  -4   -7.78   11.85
  -2  34  -5   13.20    9.97
  -2  34  -6   12.91   11.47
  -2  34  -7    0.72    9.72
  -2  35   2   20.82   12.32
  -2  35   1   12.25    9.50
  -2  35   0    1.23    9.32
  -2  35  -1   -4.71    9.65
  -2  35  -2   11.91   10.04
  -2  35  -3   -0.60    8.76
  -2  35  -4   -3.34    9.45
  -2  35  -5    4.46   10.85
  -2  36   0  108.71   19.75
  -2  36  -1    7.58    9.24
  -2  36  -2    8.58   10.43
  -2  36  -3   12.76   11.16
  -2  36  -4    9.19   10.58
   3   0 -21    6.08    9.27
   3   0 -20   87.09   15.92
   3   0 -19    9.25    8.69
   3   0 -18  140.95   19.69
   3   0 -17    4.45    6.48
   3   0 -16 2148.81   67.02
   3   0 -15    1.78    6.18
   3   0 -14  784.60   37.25
   3   0 -13    4.29    5.28
   3   0 -12   16.98    7.12
   3   0 -11   -1.12    4.10
   3   0 -10 2669.41   58.71
   3   0  -9   -3.30    3.31
   3   0  -8   43.10    7.53
   3   0  -7   -3.51    4.38
   3   0  -6  458.40   19.84
  -3   0   6  533.54   15.00
   3   0  -5   -2.90    3.78
  -3   0   5   -0.17    3.02
  -3   0   5    0.36    1.29
  -3   0   3    0.76    1.87
   3   0  -3    1.08    2.16
  -3   0   2   96.88    7.18
   3   0  -2   91.31    6.85
  -3   0   1    0.66    1.53
   3   0  -1    0.48    1.54
   3   0   0 1935.37   27.20
  -3   0   0 2108.86   28.62
   3   0   1    0.68    1.45
  -3   0  -1   -0.59    1.11
  -3   0  -2 4446.05   46.28
  -3   0  -3    0.70    1.44
  -3   0  -3   -0.84    2.05
   3   0   4  131.81    9.00
  -3   0  -4  140.00    9.33
   3   0   5   -2.37    3.10
  -3   0  -5    3.84    3.39
   3   0   6 2723.61   44.93
  -3   0  -6 2499.13   42.35
   3   0   7    0.95    3.20
  -3   0  -7   -2.06    2.99
  -3   0  -8  471.73   25.03
  -3   0  -8  470.11   21.12
  -3   0  -9   -1.11    4.62
  -3   0  -9    1.58    3.65
  -3   0 -10  249.69   20.47
  -3   0 -10  222.26   16.33
  -3   0 -11   -0.41    4.22
  -3   0 -11    4.78    5.71
  -3   0 -12   75.86   10.89
  -3   0 -12   64.65   11.69
  -3   0 -13    6.78    5.95
  -3   0 -13    5.23    7.09
  -3   0 -14   -4.46    5.63
  -3   0 -14   -2.08    7.21
  -3   0 -15    3.19    6.80
  -3   0 -15   -3.79    6.52
  -3   0 -16  320.92   25.40
  -3   0 -16  378.45   30.89
  -3   0 -17    5.15    5.57
  -3   0 -17   -3.24    7.42
  -3   0 -18   54.93   12.36
  -3   0 -18   37.00   11.10
  -3   0 -19   -1.76    7.61
  -3   0 -19  -14.16    9.78
  -3   0 -20  164.56   20.66
  -3   0 -20  206.00   26.27
   3  -1 -21   49.59   13.87
   3   1 -21   78.24   16.43
   3   1 -20   61.25   13.74
   3  -1 -20   76.97   16.03
   3  -1 -19   10.32    6.39
   3   1 -19   29.41   11.43
   3   1 -18    3.88    6.99
   3  -1 -18  -14.97   10.03
   3   1 -17    6.78    6.34
   3  -1 -17   11.26    7.81
   3   1 -16   16.81    8.34
   3  -1 -16   30.98    9.35
   3  -1 -15   33.42    9.25
   3   1 -15   38.75    9.96
   3  -1 -14   -0.67    5.32
   3   1 -14   -1.14    5.86
   3  -1 -13  382.14   25.28
   3   1 -13  420.83   26.84
   3  -1 -12  746.92   33.54
   3   1 -12  699.92   32.88
   3   1 -11   64.50   10.30
   3  -1 -11   62.19   10.09
   3  -1 -10   94.60   11.22
   3   1 -10  107.43   12.07
   3  -1  -9  359.57   20.83
   3   1  -9  306.82   19.42
   3  -1  -8   30.22    6.33
   3   1  -8   24.12    5.53
   3   1  -7  144.38   11.87
   3  -1  -7  134.91   11.58
  -3   1   7  133.28    8.99
   3   1  -6 3606.73   55.58
   3  -1  -6 3548.88   55.51
  -3  -1   5 1745.74   37.65
   3  -1  -5 1618.83   35.13
   3   1  -5 1686.99   35.56
  -3   1   5 1671.48   23.06
  -3   1   3 5060.46   55.03
   3  -1  -3 5093.62   53.95
  -3  -1   1    2.49    1.57
  -3   1   1    2.37    1.99
   3   1  -1    2.40    1.66
   3  -1  -1    0.80    1.65
  -3   1   0  183.19    8.71
   3  -1   0  195.33    8.93
  -3  -1   0  188.03    8.21
   3   1   0  179.20    7.91
   3  -1   1  129.87    7.52
  -3  -1  -1  128.44    6.44
  -3   1  -1  132.51    7.53
   3   1   1  129.40    6.63
  -3   1  -2 1467.32   24.74
  -3  -1  -2 1476.07   21.32
  -3  -1  -2 1443.15   24.56
  -3   1  -2 1451.98   28.20
  -3  -1  -3 1016.14   19.33
  -3   1  -3  969.83   21.16
  -3   1  -3  916.41   23.37
  -3  -1  -3  871.08   20.18
   3  -1   4  548.22   18.85
   3   1   4  576.30   17.10
  -3   1  -4  590.08   19.69
  -3  -1  -4  592.61   17.47
   3  -1   5 1033.81   27.31
   3   1   5  993.10   24.43
  -3   1  -5 1053.70   27.79
  -3  -1  -5 1000.07   24.30
   3  -1   6 3665.34   54.85
  -3  -1  -6 3514.37   61.62
  -3  -1  -6 3551.89   49.45
  -3   1  -6 3590.26   53.22
   3   1   7  518.85   20.29
  -3  -1  -7  479.60   24.54
   3  -1   7  545.22   22.20
  -3  -1  -7  586.83   20.98
  -3   1  -7  547.73   22.16
  -3  -1  -8   31.77    7.30
   3   1   8   19.11    4.93
  -3   1  -8   32.55    6.45
  -3  -1  -9 2909.57   65.68
  -3  -1  -9 2786.05   52.38
  -3   1  -9 2851.64   55.96
  -3  -1 -10  175.10   17.61
  -3   1 -10  187.18   17.90
  -3   1 -10  157.65   14.19
  -3  -1 -10  190.67   14.54
  -3   1 -11  995.45   42.11
  -3  -1 -11 1004.57   41.97
  -3  -1 -11  989.10   34.87
  -3   1 -11  947.80   35.26
  -3  -1 -12   70.08   10.65
  -3  -1 -12   63.85   12.03
  -3   1 -12   54.91   10.93
  -3   1 -12   82.76   11.83
  -3   1 -13   50.11    9.81
  -3  -1 -13   26.66    6.72
  -3  -1 -13   36.17    9.58
  -3   1 -14   -3.16    4.84
  -3  -1 -14    2.53    4.27
  -3   1 -14    7.35    7.41
  -3  -1 -14   -2.06    6.11
  -3  -1 -15  143.15   16.36
  -3   1 -15  150.13   17.01
  -3  -1 -15  191.98   21.46
  -3   1 -15  170.68   20.66
  -3  -1 -16  204.00   19.79
  -3   1 -16  168.63   18.94
  -3  -1 -16  195.17   22.21
  -3   1 -16  189.99   22.58
  -3   1 -17    3.77    5.92
  -3  -1 -17    6.44    6.14
  -3   1 -17   -1.86    8.37
  -3  -1 -17    9.15    9.03
  -3   1 -18   98.03   15.64
  -3  -1 -18  109.95   15.73
  -3   1 -18  123.83   19.98
  -3  -1 -18  111.02   18.52
  -3   1 -19    6.29    7.56
  -3  -1 -19   -0.64    7.43
  -3   1 -19   -2.91    8.04
  -3  -1 -19   -0.53    9.03
  -3   1 -20    1.28    7.01
  -3   1 -20   16.33   11.12
  -3  -1 -20    6.68    9.24
   3  -2 -21    9.94    8.79
   3   2 -21   11.55   10.03
   3   2 -20  193.68   24.25
   3  -2 -20  177.24   22.75
   3   2 -19  441.95   35.08
   3  -2 -19  462.82   35.01
   3   2 -18   -3.18    8.21
   3  -2 -18   -1.33    7.72
   3   2 -17  467.46   33.36
   3  -2 -17  516.07   33.92
   3  -2 -16  285.31   24.12
   3   2 -16  313.86   26.19
   3  -2 -15  396.03   27.60
   3   2 -15  423.33   29.21
   3  -2 -14   68.65   11.93
   3   2 -14  103.79   14.66
   3   2 -13   11.04    6.32
   3  -2 -13   11.89    7.04
   3  -2 -12   73.03   11.51
   3   2 -12   77.65   11.99
   3   2 -12   65.16    7.67
   3   2 -11    5.24    5.91
   3  -2 -11    2.96    4.88
   3   2 -11    1.83    2.73
   3   2 -10    2.93    4.05
   3  -2 -10    0.84    4.15
   3   2 -10    3.40    2.10
   3  -2  -9 2441.61   52.92
  -3   2   9 2507.67   46.36
   3   2  -9 2512.92   36.61
   3  -2  -8  106.56   10.96
   3   2  -8  105.14   11.22
  -3   2   8  100.11    8.86
   3   2  -7  714.85   26.53
   3  -2  -7  774.70   27.36
  -3   2   7  754.92   21.05
   3  -2  -6 2104.36   42.65
   3   2  -6 2028.94   41.93
  -3   2   6 2118.35   31.53
  -3  -2   5  610.78   22.73
   3   2  -5  563.88   20.80
   3  -2  -5  611.05   21.59
  -3  -2   1 1348.63   23.39
  -3  -2   1 1320.42   17.35
   3   2  -1 1275.86   21.84
  -3   2   1 1263.66   24.77
   3  -2  -1 1235.58   24.07
  -3  -2   0  711.99   15.38
   3   2   0  701.60   14.91
  -3   2   0  728.09   18.08
   3  -2   1 3127.33   37.99
  -3   2  -1 3098.50   36.83
  -3   2  -2  175.22    9.15
  -3  -2  -2  173.83    6.86
  -3   2  -2  155.96   10.06
  -3  -2  -2  170.39    7.87
   3  -2   4 1386.81   31.48
   3   2   4 1395.79   25.13
  -3  -2  -4 1400.07   24.86
  -3   2  -4 1410.29   31.95
   3  -2   5 1809.69   37.44
   3   2   5 1824.85   31.26
  -3  -2  -5 1873.10   42.64
  -3  -2  -5 1821.69   30.40
  -3   2  -5 1846.82   38.09
   3   2   6 1348.44   28.91
   3  -2   6 1407.07   35.00
  -3  -2  -6 1373.28   38.77
  -3   2  -6 1382.69   34.82
  -3  -2  -6 1360.77   29.49
  -3  -2  -7  252.51   17.59
   3   2   7  205.58   12.35
  -3  -2  -7  235.17   13.06
  -3   2  -7  203.29   14.49
  -3  -2  -8  810.06   33.09
  -3  -2  -8  861.49   26.57
   3   2   8  861.99   27.29
  -3  -2  -9   16.41    4.84
  -3  -2  -9    8.82    5.13
  -3   2  -9   12.11    5.28
  -3  -2 -10  724.35   27.62
  -3   2 -10  658.61   29.53
  -3  -2 -11  404.05   21.53
  -3   2 -11  413.03   27.45
  -3   2 -11  362.42   23.13
  -3   2 -12    4.23    5.03
  -3  -2 -12    5.55    4.26
  -3  -2 -12   13.40    6.76
  -3   2 -12    9.85    6.92
  -3  -2 -13   -1.14    4.80
  -3   2 -13    4.27    5.76
  -3   2 -13   -4.57    6.62
  -3  -2 -13   -0.92    6.88
  -3  -2 -14  316.85   22.33
  -3   2 -14  294.71   23.43
  -3   2 -14  377.23   29.33
  -3  -2 -14  381.30   28.57
  -3  -2 -15   84.06   12.26
  -3   2 -15   93.92   14.14
  -3  -2 -15   70.45   13.40
  -3   2 -15   92.63   15.43
  -3  -2 -16   78.72   12.35
  -3   2 -16   61.63   12.14
  -3   2 -16   65.26   13.72
  -3  -2 -16   45.37   11.68
  -3   2 -17   17.19    8.11
  -3  -2 -17    2.33    5.38
  -3   2 -17   12.44    8.02
  -3  -2 -17   13.65    7.60
  -3   2 -18    0.36    6.03
  -3  -2 -18    3.12    5.62
  -3   2 -18    2.76    7.23
  -3  -2 -18   -1.50    7.61
  -3  -2 -19   12.40    7.93
  -3   2 -19   30.72   11.43
  -3  -2 -19   16.69    8.99
  -3   2 -19   18.36   10.03
  -3   2 -20  154.07   20.71
  -3   2 -20  120.14   20.94
  -3  -2 -20  147.18   22.62
   3  -3 -21   36.97   12.50
   3   3 -20    2.44    7.51
   3  -3 -20   21.62    9.57
   3  -3 -19  219.15   24.49
   3   3 -19  219.34   25.08
   3  -3 -18   16.68    9.11
   3   3 -18   17.17    9.44
   3   3 -17   79.77   14.97
   3  -3 -17   94.66   15.40
   3   3 -16   23.59    9.27
   3  -3 -16   37.87    9.84
   3   3 -15    9.97    7.79
   3  -3 -15    3.22    5.46
   3   3 -15    1.89    3.73
   3  -3 -14  186.54   18.15
   3   3 -14  209.68   15.55
   3  -3 -13  113.17   14.04
   3   3 -13   97.14   14.11
   3   3 -13  112.70   10.92
   3   3 -12  324.72   23.10
   3  -3 -12  359.02   23.01
   3   3 -12  323.57   17.03
   3  -3 -11  315.90   21.07
   3   3 -11  288.94   21.27
   3   3 -11  289.45   15.08
   3   3 -10  454.13   25.06
   3   3 -10  421.58   16.73
   3   3  -9  200.67   16.32
   3  -3  -9  204.30   15.46
  -3   3   9  177.74   13.19
   3   3  -9  174.33    9.86
   3  -3  -8  453.43   21.88
   3   3  -8  451.11   22.49
   3   3  -8  409.00   13.46
  -3   3   8  409.02   17.87
   3  -3  -7 2349.59   47.41
   3   3  -7 2277.09   27.79
  -3   3   7 2255.74   37.71
   3  -3  -6  834.92   26.83
   3   3  -6  834.93   27.28
  -3   3   6  882.74   21.09
  -3  -3   5   74.75    8.05
   3   3  -5   76.12    8.11
   3  -3  -5   71.73    8.04
  -3  -3   4  673.29   22.28
  -3   3   4  744.06   23.01
   3   3  -4  716.05   22.09
   3  -3  -4  762.69   22.79
  -3  -3   3   41.55    5.47
   3   3  -3   40.50    5.36
   3  -3  -3   25.15    4.63
  -3   3   3   17.45    3.92
   3   3  -2 2500.43   34.26
  -3  -3   2 2524.26   35.77
   3  -3  -2 2576.85   37.92
  -3  -3   1  675.49   16.65
   3   3  -1  698.62   16.30
  -3  -3   1  700.23   12.04
   3  -3  -1  734.93   19.41
  -3   3   1  689.48   18.81
  -3  -3   0  238.04    8.69
  -3  -3   0  225.42    8.80
   3  -3   0  209.90   10.47
  -3   3   0  205.73   10.23
   3   3   0  229.78    8.13
  -3  -3  -1   27.24    2.72
   3   3   1   28.03    2.69
  -3   3  -1   28.13    4.21
   3  -3   1   31.18    4.43
  -3  -3  -1   30.53    4.01
  -3  -3  -2  816.20   13.42
  -3   3  -2  860.86   21.15
  -3  -3  -2  861.30   22.71
  -3  -3  -2  805.92   15.41
  -3  -3  -3 1423.53   18.31
  -3   3  -3 1458.11   32.34
  -3  -3  -3 1497.07   21.61
  -3  -3  -3 1419.22   31.91
  -3   3  -4 4614.89   59.51
  -3  -3  -4 4602.43   61.74
   3   3   5  587.10   16.49
   3  -3   5  614.05   22.82
  -3  -3  -5  626.28   24.66
  -3  -3  -5  561.26   15.89
  -3   3  -5  564.78   21.86
   3  -3   6  362.35   18.39
   3   3   6  363.95   14.32
  -3  -3  -6  364.02   20.01
  -3   3  -6  372.81   19.02
  -3  -3  -6  353.59   14.01
   3   3   7 3656.05   49.43
  -3  -3  -7 3491.63   65.11
  -3  -3  -7 3690.38   49.24
  -3   3  -7 3564.54   60.22
  -3  -3  -8  236.57   18.20
  -3  -3  -8  255.91   13.82
   3   3   8  287.14   15.23
  -3   3  -8  257.27   16.97
  -3  -3  -9  542.10   21.88
  -3  -3  -9  529.20   27.86
  -3   3  -9  508.14   25.29
   3   3   9  524.34   22.33
  -3  -3 -10   11.89    4.90
  -3  -3 -10   18.82    6.90
  -3   3 -10   29.41    7.41
  -3  -3 -11 1696.55   42.91
  -3  -3 -11 1593.83   51.91
  -3  -3 -12 1832.63   46.60
  -3  -3 -12 2009.28   59.29
  -3   3 -12 1939.24   61.23
  -3   3 -12 1942.45   55.34
  -3  -3 -13   28.28    7.15
  -3   3 -13   34.98    8.63
  -3  -3 -13   40.83    9.56
  -3   3 -13   51.36   12.06
  -3  -3 -14  267.41   19.64
  -3  -3 -14  306.15   25.68
  -3   3 -14  288.60   26.13
  -3   3 -14  256.36   22.76
  -3   3 -15   11.45    7.08
  -3  -3 -15   -2.20    4.79
  -3   3 -15    4.02    6.27
  -3  -3 -15   -0.85    5.53
  -3  -3 -16  205.97   19.01
  -3   3 -16  219.19   22.04
  -3  -3 -16  220.48   23.45
  -3   3 -16  249.73   26.21
  -3  -3 -17   23.08    8.53
  -3   3 -17   17.82    9.75
  -3   3 -17   38.94   12.54
  -3  -3 -17   29.53   11.17
  -3   3 -18   79.15   15.21
  -3  -3 -18   56.82   11.43
  -3   3 -18   76.81   16.38
  -3  -3 -18   65.43   14.70
  -3   3 -19  134.14   19.65
  -3  -3 -19  140.02   20.98
  -3   3 -19   95.71   18.35
  -3   3 -20   -1.77    7.54
  -3   3 -20    0.46    8.11
  -3  -3 -20   14.23    8.67
  -3   3 -21   31.66   12.07
   3  -4 -21   72.41   15.75
   3   4 -20  174.35   23.15
   3  -4 -20  155.60   20.89
   3  -4 -19   80.73   15.96
   3   4 -19  109.12   17.92
   3   4 -18   -2.32    7.12
   3  -4 -18    2.20    5.98
   3  -4 -17  262.80   24.07
   3   4 -17  275.95   26.04
   3  -4 -16   33.44    9.47
   3   4 -16   27.28    9.70
   3   4 -16   19.98    6.26
   3   4 -15   89.19   14.50
   3  -4 -15   84.84   13.15
   3   4 -15   90.82   10.93
   3   4 -14  108.06   14.92
   3  -4 -14  120.31   15.27
   3   4 -14  112.80   11.54
   3  -4 -13   35.91    8.72
   3   4 -13   43.65    7.02
   3   4 -12   56.01   10.08
   3  -4 -12   71.85   11.76
   3   4 -12   58.07    7.58
   3   4 -11 1870.96   52.77
   3   4 -11 1904.73   38.77
   3   4 -10    2.92    4.89
   3  -4 -10    3.52    4.13
   3   4 -10   -0.03    2.15
   3  -4  -9  576.94   26.18
   3   4  -9  559.90   26.67
   3   4  -9  565.96   17.96
   3   4  -8   29.04    6.31
   3   4  -8   27.73    3.77
  -3   4   8   19.75    4.25
   3  -4  -7   81.22    9.31
   3   4  -7   85.91    9.62
   3   4  -7   77.82    5.36
  -3   4   7   96.06    7.98
   3   4  -6   15.17    4.46
   3  -4  -6   22.83    5.47
   3   4  -5 2862.16   47.64
  -3  -4   5 2965.03   50.51
   3   4  -5 2926.09   19.70
   3   4  -4 2283.04   39.81
  -3  -4   4 2390.83   41.87
  -3   4   4 2370.21   41.82
   3  -4  -4 2323.06   40.59
  -3   4   3 1894.17   35.59
   3   4  -3 1954.22   33.39
   3  -4  -3 1938.99   34.94
   3   4  -2  133.88    8.18
  -3  -4   2  146.30    8.76
  -3   4   2  121.43    8.66
   3  -4  -2  123.98    8.54
   3   4  -1 1619.78   24.26
  -3  -4   1 1579.99   25.36
  -3   4   1 1623.88   29.78
  -3  -4   0 2023.02   25.04
  -3  -4   0 2039.45   25.55
  -3   4   0 1954.31   31.92
   3   4   0 2018.24   23.30
   3  -4   0 2054.98   33.36
  -3  -4  -1  824.80   13.61
  -3   4  -1  820.09   21.05
  -3  -4  -1  805.77   19.10
  -3   4  -2  916.82   23.13
  -3  -4  -2  908.45   12.68
  -3  -4  -2  911.80   14.54
  -3   4  -2  867.98   25.89
  -3  -4  -3 1527.45   16.60
  -3   4  -3 1450.07   33.70
  -3  -4  -3 1490.18   32.32
  -3  -4  -3 1518.72   19.19
   3  -4   4 2053.86   41.57
  -3  -4  -4 1998.08   40.38
  -3   4  -4 2143.11   42.61
  -3  -4  -4 2096.50   24.88
   3  -4   5 2557.82   48.23
  -3  -4  -5 2602.62   49.19
  -3  -4  -5 2548.46   31.05
  -3   4  -5 2629.09   49.19
   3   4   6  220.44   10.59
  -3  -4  -6  223.54   15.65
  -3   4  -6  251.90   16.39
  -3  -4  -6  223.97   10.44
   3   4   7 4588.84   53.37
  -3  -4  -7 4608.62   51.68
  -3  -4  -8  485.03   18.49
  -3  -4  -8  465.65   24.79
  -3   4  -8  516.02   25.10
   3   4   8  494.89   19.21
  -3  -4  -9 4498.62   59.14
  -3   4  -9 4504.27   77.14
  -3  -4 -10  427.16   19.61
  -3  -4 -10  486.02   27.31
  -3   4 -10  430.74   25.21
  -3  -4 -11  402.27   20.34
  -3  -4 -11  420.21   26.20
  -3   4 -11  410.44   25.67
  -3   4 -12   -7.87    6.13
  -3  -4 -12   -0.79    3.63
  -3  -4 -12   -3.65    6.30
  -3  -4 -13   91.98   11.29
  -3  -4 -13   88.53   13.80
  -3   4 -13   63.98   12.27
  -3   4 -13   68.54   12.38
  -3  -4 -14  281.28   19.78
  -3   4 -14  282.44   26.05
  -3  -4 -14  309.70   25.32
  -3   4 -14  278.89   23.80
  -3   4 -15   48.79   11.09
  -3  -4 -15   54.43    9.73
  -3  -4 -15   61.96   13.04
  -3   4 -15   51.05   12.18
  -3  -4 -16    3.70    4.63
  -3   4 -16   -2.88    6.57
  -3   4 -16   10.04    8.97
  -3  -4 -16   -3.67    6.67
  -3  -4 -17    4.86    4.53
  -3   4 -17   -3.50    7.81
  -3   4 -17   17.39   10.21
  -3  -4 -17   19.36    9.88
  -3   4 -18   13.70    9.17
  -3   4 -18    1.46    7.64
  -3  -4 -18   20.65    9.81
  -3   4 -19    5.32    8.35
  -3   4 -19   12.04   10.04
  -3  -4 -19    3.58    7.36
  -3   4 -20   19.48    9.81
  -3   4 -20    2.93    8.02
  -3  -4 -20    5.93    9.00
  -3   4 -21    6.73    9.31
   3  -5 -21   28.29   12.47
   3   5 -20   38.66   13.05
   3  -5 -20   38.25   12.26
   3   5 -19   -6.74    7.70
   3  -5 -19    2.49    6.41
   3  -5 -18  147.63   19.15
   3   5 -18  137.85   19.54
   3   5 -17   39.20   12.04
   3   5 -17   59.24   10.51
   3  -5 -17   54.20   12.09
   3   5 -16   47.38   11.24
   3   5 -16   46.24    8.74
   3  -5 -16   40.65   10.87
   3   5 -15   51.87   11.40
   3   5 -15   45.76    8.14
   3  -5 -15   43.75   10.13
   3  -5 -14  217.23   19.74
   3   5 -14  185.16   19.27
   3   5 -14  232.69   16.34
   3   5 -13   18.91    7.73
   3   5 -13   26.56    6.36
   3  -5 -13   26.96    8.09
   3  -5 -12   71.69   11.09
   3   5 -12   66.79   11.79
   3   5 -12   58.01    7.33
   3   5 -11   66.27   10.57
   3  -5 -11   57.87    9.43
   3   5 -11   70.83    8.02
   3   5 -10 1070.07   39.33
   3  -5 -10 1082.71   36.83
   3   5 -10 1048.19   27.06
   3   5  -9 1832.03   48.80
   3  -5  -9 1938.37   46.85
   3   5  -9 1894.56   33.51
   3  -5  -8 1348.43   38.00
  -3   5   8 1356.77   33.82
   3   5  -8 1346.32   26.11
   3  -5  -7  666.30   25.22
   3   5  -7  675.70   26.82
  -3   5   7  643.40   21.26
   3   5  -7  648.60   16.18
   3   5  -6 1048.74   31.42
   3  -5  -6  975.49   28.99
   3   5  -5  914.41   27.32
   3  -5  -5 1002.93   28.15
   3   5  -4 5660.33   62.44
  -3  -5   4 5591.69   65.73
  -3   5   3 1857.98   35.48
   3   5  -3 1958.31   33.75
  -3  -5   3 1956.96   35.37
  -3  -5   2   69.68    6.19
   3   5  -2   63.49    5.63
   3   5  -2   67.08    3.54
   3  -5  -2   68.89    6.96
  -3   5   2   64.56    6.56
  -3  -5   1 3410.09   37.67
   3   5  -1 3393.08   35.16
   3  -5  -1 3341.92   43.92
  -3   5   1 3302.19   44.83
  -3  -5   0  401.67   11.08
   3   5   0  381.24   10.18
   3   5   0  393.95   12.90
  -3   5   0  396.51   15.49
   3  -5   0  379.84   15.25
  -3  -5  -1 2245.67   21.53
  -3   5  -1 2357.73   37.56
  -3  -5  -1 2366.37   33.00
   3   5   1 2236.30   34.53
  -3   5  -1 2390.11   43.88
  -3   5  -2 5582.80   67.40
   3   5   2 5567.85   59.82
  -3  -5  -3    1.27    0.82
   3  -5   3    3.21    3.77
  -3  -5  -3   -1.05    2.57
  -3   5  -3   -3.75    4.38
  -3  -5  -3    3.54    0.89
  -3  -5  -4    8.60    1.57
   3  -5   4    5.34    3.19
  -3  -5  -4   12.83    4.35
  -3  -5  -4    2.83    1.16
  -3   5  -4    5.20    4.38
  -3  -5  -5  260.90   15.58
   3   5   5  240.44    8.88
  -3  -5  -5  221.91    8.13
  -3   5  -5  266.75   16.54
  -3  -5  -6    1.11    1.60
  -3  -5  -6    1.57    3.11
   3   5   6   -1.79    2.28
  -3   5  -6   -3.14    4.14
  -3  -5  -7    3.16    2.55
  -3  -5  -7    2.40    3.77
   3   5   7    1.55    1.98
  -3   5  -7    3.18    3.97
  -3  -5  -8  270.30   12.98
  -3  -5  -8  256.17   18.59
  -3   5  -8  271.12   18.99
   3   5   8  281.36   13.95
  -3  -5  -9   43.57    6.16
  -3  -5  -9   39.62    8.95
  -3   5  -9   46.04    8.46
   3   5   9   45.37    6.72
  -3  -5 -10  201.66   13.11
  -3  -5 -10  225.23   19.05
  -3   5 -10  194.57   17.11
  -3  -5 -11  136.77   11.73
  -3  -5 -11  122.84   14.79
  -3   5 -11  114.82   14.13
  -3  -5 -12  648.49   26.29
  -3  -5 -12  718.40   35.59
  -3   5 -12  674.81   34.78
  -3  -5 -13   68.58    9.79
  -3  -5 -13   70.44   12.76
  -3   5 -13   78.25   12.88
  -3  -5 -14   90.45   10.98
  -3  -5 -14   82.93   13.67
  -3   5 -14   88.71   14.88
  -3   5 -14   95.00   14.64
  -3  -5 -15  122.16   13.50
  -3  -5 -15  119.96   16.65
  -3   5 -15  141.24   20.08
  -3   5 -15  124.80   17.31
  -3   5 -16  187.35   21.33
  -3  -5 -16  195.81   18.02
  -3  -5 -16  216.16   22.95
  -3   5 -16  165.71   21.99
  -3   5 -17   17.99    8.61
  -3  -5 -17   20.40    7.30
  -3   5 -17   -2.23    7.51
  -3  -5 -17   10.47    8.81
  -3   5 -18  103.23   18.15
  -3  -5 -18  112.18   18.54
  -3   5 -18  133.58   21.44
  -3   5 -19   28.32   12.08
  -3   5 -19   41.09   12.38
  -3  -5 -19   13.48    9.67
  -3   5 -20   46.78   13.00
  -3   5 -20   67.70   16.89
  -3   5 -21   -6.01    8.90
   3  -6 -21  104.04   18.73
   3  -6 -20  134.02   19.21
   3   6 -20  117.84   19.90
   3   6 -19   -1.91    7.77
   3  -6 -19    3.98    6.78
   3   6 -18   81.91   16.76
   3  -6 -18   64.72   13.00
   3   6 -17  244.75   25.10
   3  -6 -17  276.19   24.50
   3   6 -17  293.92   21.12
   3   6 -16   89.43   15.65
   3  -6 -16   95.81   14.63
   3   6 -16   85.84   11.32
   3   6 -15   44.94   10.33
   3  -6 -15   72.79   12.49
   3   6 -15   68.63    9.85
   3   6 -14  446.80   30.02
   3  -6 -14  470.03   28.45
   3   6 -14  479.78   23.59
   3   6 -13  530.63   31.65
   3  -6 -13  576.26   30.52
   3   6 -13  523.87   23.57
   3   6 -12   31.24    9.13
   3   6 -12   31.46    6.08
   3  -6 -12   37.52    8.11
   3   6 -11   29.89    8.53
   3   6 -11   13.05    4.36
   3  -6 -11   19.91    6.88
   3   6 -10    1.07    4.64
   3   6 -10    2.35    2.42
   3  -6 -10    6.18    4.73
   3  -6  -9   35.25    7.49
   3   6  -9   37.02    7.23
   3   6  -9   27.79    4.43
   3   6  -8  402.61   21.89
   3  -6  -8  366.36   19.74
   3   6  -8  394.70   14.68
   3  -6  -7   22.14    4.80
   3   6  -7   22.35    5.92
   3  -6  -6  532.91   21.64
   3   6  -6  415.64   19.99
   3  -6  -5  166.53   12.17
   3   6  -5  164.77   12.03
   3  -6  -4   25.63    4.64
   3   6  -4   31.26    5.63
  -3  -6   4   31.51    5.52
  -3   6   3  682.62   21.85
   3   6  -3  632.96   19.51
  -3  -6   3  669.53   21.03
   3   6  -2  864.60   20.60
  -3   6   2  891.22   24.32
   3   6  -2  904.16   14.19
  -3  -6   2  927.65   22.52
  -3  -6   1  596.59   16.17
   3   6  -1  608.35   15.15
   3   6  -1  603.74   13.82
  -3   6   1  597.18   19.65
   3  -6  -1  612.23   19.63
  -3  -6   0 2194.87   26.41
   3   6   0 2116.47   23.64
   3   6   0 2123.61   29.95
   3  -6   0 2205.58   39.36
  -3  -6  -1 2464.92   22.17
  -3   6  -1 2361.78   40.26
   3   6   1 2378.40   36.48
  -3   6  -1 2453.07   45.68
  -3   6  -2   98.89    9.24
  -3  -6  -2   95.43    7.52
   3   6   2   98.25    8.36
   3  -6   3  262.48   16.00
  -3  -6  -3  236.65   12.89
  -3   6  -3  262.16   16.20
   3   6   3  248.81   14.39
  -3   6  -4  435.80   20.55
  -3  -6  -4  461.04   19.13
   3   6   4  436.44   20.09
  -3  -6  -5   76.52    4.27
   3   6   5   64.08    4.19
  -3   6  -5   70.35    9.26
  -3  -6  -6  427.63   11.93
  -3  -6  -6  413.53   20.96
   3   6   6  447.15   12.97
  -3   6  -6  446.67   22.95
  -3  -6  -7  198.88    9.35
  -3  -6  -7  187.71   14.97
  -3   6  -7  199.61   16.24
   3   6   7  193.28    9.98
  -3  -6  -8  479.53   16.27
  -3   6  -8  498.73   25.94
   3   6   8  526.78   18.39
  -3  -6  -9   10.67    3.09
  -3  -6  -9   15.35    6.86
   3   6   9    9.68    3.71
  -3   6  -9    7.50    5.09
  -3  -6 -10   21.04    4.59
  -3  -6 -10   22.32    7.12
  -3   6 -10   37.20    9.27
   3   6  10   24.53    5.37
  -3  -6 -11 1166.11   32.13
  -3  -6 -11 1168.17   43.36
  -3   6 -11 1072.63   42.51
  -3  -6 -12  395.05   19.78
  -3   6 -12  346.74   25.75
  -3  -6 -13  232.08   16.26
  -3  -6 -13  253.36   22.17
  -3   6 -13  228.30   21.40
  -3  -6 -14    1.85    4.08
  -3   6 -14   -0.23    6.26
  -3  -6 -14   -4.23    6.51
  -3  -6 -15    0.49    3.72
  -3   6 -15   -2.76    6.11
  -3  -6 -15   -0.26    5.72
  -3   6 -15    4.75    8.32
  -3   6 -16   19.44    9.46
  -3  -6 -16   28.70    7.61
  -3   6 -16   43.92   12.84
  -3  -6 -16   29.98   10.56
  -3   6 -17  121.87   18.42
  -3   6 -17  101.57   18.67
  -3  -6 -17   86.33   15.24
  -3   6 -18   56.52   14.08
  -3   6 -18   94.42   19.05
  -3  -6 -18   71.52   14.60
  -3   6 -19   16.21    9.82
  -3   6 -19    8.62    9.59
  -3   6 -20    0.56    8.20
  -3   6 -20   13.66   10.40
  -3   6 -21  -17.44   10.86
   3  -7 -21   15.30   10.56
   3   7 -20    1.57    7.99
   3  -7 -20   -2.71    7.17
   3   7 -19   24.04   10.01
   3  -7 -19   66.12   13.85
   3   7 -18    1.30    6.29
   3  -7 -18    8.66    6.21
   3   7 -17   55.82   13.23
   3  -7 -17   37.41   10.58
   3   7 -16    6.94    6.40
   3   7 -16    0.58    4.36
   3  -7 -16   17.41    8.77
   3   7 -15   10.26    7.17
   3   7 -15    3.59    4.39
   3  -7 -15   22.02    7.95
   3  -7 -14  817.55   37.65
   3   7 -14  851.49   42.00
   3   7 -14  821.96   31.12
   3   7 -13  252.75   22.51
   3  -7 -13  305.44   22.43
   3   7 -13  281.27   17.61
   3   7 -12  294.34   23.05
   3  -7 -12  357.41   23.30
   3   7 -12  324.47   17.92
   3  -7 -11 1371.06   43.58
   3   7 -11 1408.15   47.66
   3   7 -11 1489.59   36.39
   3  -7 -10  215.48   16.57
   3   7 -10  237.95   19.05
   3   7 -10  212.94   13.13
   3   7  -9  325.46   21.46
   3   7  -9  338.48   15.16
   3  -7  -9  330.55   19.89
   3  -7  -8   36.14    6.72
   3   7  -8   57.87    8.99
   3  -7  -7 1029.35   31.88
   3   7  -7 1016.35   33.26
   3  -7  -6   15.13    4.70
   3   7  -6    5.37    4.04
   3  -7  -5   47.02    6.68
   3   7  -5   29.35    5.86
   3  -7  -4   94.44    8.86
   3   7  -4  112.02    9.59
  -3  -7   4  105.81    9.61
   3  -7  -3 1122.61   28.34
   3   7  -3 1114.80   26.37
  -3  -7   3 1065.52   27.17
   3  -7  -2  105.65    9.39
  -3   7   2  110.86    9.15
   3   7  -2  117.56    8.07
  -3  -7   2  110.96    8.13
   3   7  -1 1311.33   22.70
   3  -7  -1 1448.16   31.65
  -3   7   1 1482.68   31.71
   3   7  -1 1365.43   21.99
  -3  -7   1 1372.35   25.00
  -3   7   0 5037.21   57.81
  -3   7  -1  322.74   15.15
   3   7   1  305.94   13.23
  -3   7  -1  322.76   17.53
  -3  -7  -1  285.38    7.59
  -3   7  -2 2169.49   40.97
  -3   7  -2 2217.03   45.01
   3   7   2 2120.19   37.98
  -3   7  -3 1283.24   36.63
   3   7   3 1354.44   33.60
  -3  -7  -4   19.01    4.61
  -3   7  -4   35.32    6.89
  -3  -7  -5 2544.79   18.41
   3   7   5 2559.39   20.25
  -3   7  -5 2493.29   52.79
  -3  -7  -6  722.32   13.58
  -3  -7  -6  665.37   26.56
   3   7   6  693.09   14.74
  -3   7  -6  649.13   28.08
  -3  -7  -7  185.09    8.32
  -3  -7  -7  164.29   14.15
  -3   7  -7  176.58   15.31
   3   7   7  169.56    8.74
  -3  -7  -8  913.25   20.92
  -3  -7  -8  903.46   33.78
  -3   7  -8  923.27   35.81
   3   7   8  975.45   23.81
  -3  -7  -9   35.02    5.05
  -3  -7  -9   26.35    6.96
  -3   7  -9   37.29    8.77
   3   7   9   28.33    5.05
  -3  -7 -10   82.02    7.83
  -3  -7 -10   84.73   12.17
  -3   7 -10   84.40   12.75
   3   7  10   62.43    7.92
  -3  -7 -11  669.89   23.40
  -3  -7 -11  695.71   33.78
  -3   7 -11  651.11   33.81
  -3  -7 -12 1426.04   36.46
  -3  -7 -12 1447.25   50.07
  -3   7 -12 1357.80   50.80
  -3  -7 -13  180.81   13.85
  -3  -7 -13  193.14   19.81
  -3   7 -13  194.29   20.91
  -3  -7 -14  256.90   17.41
  -3  -7 -14  256.30   23.70
  -3   7 -14  238.36   23.11
  -3   7 -15   34.64   10.26
  -3  -7 -15   32.86    7.56
  -3  -7 -15   22.23    8.17
  -3  -7 -16   75.28   11.02
  -3   7 -16   55.50   12.94
  -3  -7 -16   53.09   11.64
  -3   7 -16   78.65   16.49
  -3   7 -17   25.75   10.74
  -3   7 -17   16.18    9.96
  -3   7 -18   15.73    9.61
  -3   7 -18   -8.69    9.09
  -3   7 -19    0.74    8.50
  -3   7 -19   17.34   10.65
  -3   7 -20   20.18   11.00
  -3   7 -20    6.73    8.90
  -3   7 -21   -2.86    7.77
   3  -8 -21   11.71    8.78
   3   8 -20   14.14    9.15
   3  -8 -20   27.83   10.75
   3   8 -19   59.36   15.75
   3  -8 -19   41.55   11.66
   3   8 -18  141.83   20.21
   3  -8 -18  103.22   16.01
   3   8 -17    9.81    8.36
   3  -8 -17   12.93    7.39
   3   8 -16    3.57    5.81
   3   8 -16   10.03    6.14
   3  -8 -16    2.06    5.02
   3  -8 -15  103.36   14.58
   3   8 -15   67.90   12.84
   3   8 -15   77.14   10.34
   3   8 -14   40.21   10.31
   3  -8 -14   66.66   11.65
   3   8 -14   59.44    9.20
   3   8 -13  368.88   26.79
   3  -8 -13  324.50   22.55
   3   8 -13  372.62   20.53
   3   8 -12    3.56    5.88
   3   8 -12   14.09    4.93
   3  -8 -12    5.11    4.26
   3   8 -11   20.19    9.14
   3   8 -11   17.00    4.99
   3  -8 -11    9.56    6.29
   3   8 -10 1741.25   51.44
   3   8 -10 1842.42   38.82
   3  -8  -9 1246.95   38.06
   3   8  -9 1270.83   41.93
   3  -8  -8   87.20   10.05
   3   8  -8   91.88   11.22
   3  -8  -7  967.05   31.52
   3   8  -7  944.70   32.78
   3  -8  -6   75.78    8.87
   3   8  -6   64.15    8.29
   3  -8  -5  112.31   10.03
   3   8  -5  131.76   11.46
   3   8  -4 4760.08   61.11
  -3  -8   4 4755.74   63.29
   3  -8  -3 1433.80   33.02
   3   8  -3 1479.77   30.92
   3  -8  -2   22.98    5.07
   3   8  -2   19.61    3.82
  -3  -8   2   25.20    4.31
   3  -8  -1   84.36    8.86
   3   8  -1   73.77    5.77
  -3  -8   1   75.37    6.16
   3   8   0  726.51   14.57
   3  -8   0  736.15   23.49
   3   8   0  690.19   18.37
  -3  -8   0  772.20   16.38
   3   8   1   28.60    4.51
  -3   8  -1   24.30    6.96
  -3  -8  -1   21.86    2.32
   3   8   2 2403.05   40.90
  -3   8  -2 2201.57   46.74
  -3   8  -3  133.05   12.58
   3   8   3  183.80   12.65
  -3   8  -4 2513.28   53.40
  -3   8  -5   96.59   12.19
  -3  -8  -6 1016.67   13.77
   3   8   6  978.08   15.31
  -3  -8  -6 1015.77   32.25
  -3   8  -6 1001.55   35.74
  -3  -8  -7   60.20    4.41
  -3  -8  -7   68.59    9.33
  -3   8  -7   59.04   10.02
   3   8   7   49.44    4.63
  -3  -8  -8   93.52    6.37
  -3  -8  -8  103.21   12.41
   3   8   8   82.69    6.83
  -3   8  -8   86.19   11.81
  -3  -8  -9   62.15    5.97
  -3  -8  -9   61.04    9.90
  -3   8  -9   58.28   10.72
   3   8   9   54.28    6.42
  -3  -8 -10   96.29    8.14
  -3  -8 -10  104.08   13.49
  -3   8 -10   99.93   14.09
   3   8  10   82.56    8.68
  -3  -8 -11  900.08   26.22
  -3  -8 -11  970.28   39.93
  -3   8 -11  906.65   40.81
  -3  -8 -12   -1.01    2.81
  -3  -8 -12    8.47    6.56
  -3   8 -12    0.11    6.53
  -3  -8 -13   10.80    3.17
  -3  -8 -13   21.22    7.96
  -3   8 -13   26.77   10.20
  -3  -8 -14    6.38    4.81
  -3   8 -14   -7.65    6.70
  -3  -8 -14   -4.70    5.43
  -3  -8 -15   66.48    9.61
  -3   8 -15   57.73   13.22
  -3   8 -16   12.52   10.99
  -3   8 -16    6.77    8.58
  -3   8 -17    6.09    8.28
  -3   8 -17    4.84    9.16
  -3   8 -18   10.05    9.25
  -3   8 -18   -5.55    9.03
  -3   8 -19  130.13   21.06
  -3   8 -19  184.64   26.21
  -3   8 -20   23.58   11.88
  -3   8 -20    3.98    9.21
   3  -9 -21   12.84    8.80
   3   9 -20   29.33   12.42
   3  -9 -20   22.43   10.64
   3   9 -19  -18.17   11.52
   3  -9 -19    1.52    6.02
   3   9 -18    0.84    8.62
   3  -9 -18    4.34    6.14
   3   9 -17   11.62    9.93
   3  -9 -17   -4.65    6.48
   3   9 -16   10.88    8.69
   3   9 -16    3.64    4.62
   3  -9 -16   -3.47    6.89
   3   9 -15   14.85    7.36
   3   9 -15   16.49    5.70
   3  -9 -15   24.50    7.97
   3   9 -14   74.30   13.13
   3   9 -14   85.69   10.95
   3  -9 -14   77.15   12.12
   3   9 -13   24.38    8.82
   3   9 -13   34.02    6.92
   3  -9 -13   23.90    7.55
   3   9 -12   45.46   10.97
   3   9 -12   44.55    7.28
   3  -9 -12   31.83    7.54
   3   9 -11  471.72   28.42
   3   9 -11  514.15   22.15
   3  -9 -11  520.51   26.80
   3  -9 -10   71.49   10.32
   3   9 -10   51.82   10.11
   3  -9  -9    4.42    4.37
   3   9  -9    3.40    5.72
   3  -9  -8  652.41   26.88
   3   9  -8  643.25   29.16
   3  -9  -7  100.13   10.33
   3   9  -7  115.89   12.05
   3  -9  -6 1506.95   37.29
   3   9  -6 1753.53   42.77
   3  -9  -5   37.28    6.27
   3   9  -5   28.42    6.19
   3  -9  -4  145.35   11.24
   3   9  -4  127.31   10.49
  -3  -9   4  123.15   10.69
   3  -9  -3 3578.95   53.06
   3   9  -3 3659.92   50.33
  -3  -9   3 3562.04   51.90
   3  -9  -2   40.78    6.35
   3   9  -2   46.71    5.49
  -3  -9   2   58.83    6.34
   3  -9  -1 2042.30   40.49
   3   9  -1 1991.72   30.04
   3   9   0 4164.85   36.36
   3   9   0 4192.44   46.59
  -3   9  -1 2765.90   53.64
   3   9   1 2748.71   41.24
  -3  -9  -1 2769.39   25.41
   3   9   2 1134.18   28.98
  -3   9  -2 1098.44   35.09
  -3   9  -3 1835.74   45.40
  -3   9  -4   20.90    6.47
  -3   9  -5  499.47   25.40
  -3  -9  -6  621.59    8.55
  -3   9  -6  698.39   30.50
  -3  -9  -7  675.72   13.15
  -3   9  -7  656.71   31.03
   3   9   7  704.56   15.17
  -3  -9  -8  159.89    7.75
  -3   9  -8  173.80   16.91
   3   9   8  152.63    8.66
  -3  -9  -9 1225.14   24.25
   3   9   9 1141.73   26.62
  -3   9  -9 1215.22   44.78
  -3  -9 -10  208.47   11.23
   3   9  10  176.05   11.76
  -3   9 -10  215.93   19.72
  -3  -9 -11  153.99   10.45
  -3   9 -11  180.66   19.21
  -3  -9 -12   93.29    8.85
  -3   9 -12   82.97   13.88
  -3  -9 -13  343.14   17.86
  -3   9 -13  344.59   28.12
  -3  -9 -14    1.64    3.69
  -3   9 -14   18.26    9.62
  -3   9 -15   -0.85    5.99
  -3   9 -16   29.10   10.89
  -3   9 -17    0.92    6.74
  -3   9 -17    6.16    9.40
  -3   9 -18   -1.98    8.04
  -3   9 -18   18.55   12.30
  -3   9 -19   60.76   15.46
  -3   9 -19   38.19   13.76
  -3   9 -20   14.46    8.24
  -3   9 -20   36.87   14.44
   3 -10 -21    5.20    8.23
   3 -10 -20    0.55    6.81
   3  10 -19    0.56    8.24
   3 -10 -19    4.36    7.16
   3  10 -18   11.73    7.44
   3 -10 -18   -1.24    6.46
   3  10 -17   17.66    8.09
   3 -10 -17   34.00   10.03
   3  10 -16    3.83    6.55
   3  10 -16    1.81    3.98
   3 -10 -16   -1.17    6.28
   3  10 -15   -1.17    5.82
   3  10 -15   -3.54    4.72
   3 -10 -15    1.91    5.05
   3  10 -14   49.31   11.54
   3  10 -14   48.28    9.04
   3 -10 -14   31.95    7.10
   3  10 -13  211.12   21.34
   3  10 -13  200.03   16.14
   3 -10 -13  174.29   16.80
   3  10 -12  180.67   19.16
   3  10 -12  166.19   13.75
   3 -10 -12  176.64   16.51
   3 -10 -11  451.64   25.07
   3  10 -11  483.24   29.13
   3 -10 -10  312.61   20.47
   3  10 -10  305.39   22.91
   3 -10  -9  451.11   23.33
   3  10  -9  416.95   25.35
   3 -10  -8  886.02   31.14
   3  10  -8  830.44   33.55
   3 -10  -7  392.64   19.94
   3  10  -7  400.80   22.44
   3 -10  -6  278.70   16.50
   3  10  -6  300.82   18.19
   3 -10  -5   56.00    7.57
   3  10  -5   61.70    8.09
   3 -10  -4  242.45   15.15
   3  10  -4  205.66   13.52
  -3 -10   4  217.04   14.05
   3 -10  -3  347.98   17.36
   3  10  -3  360.57   16.29
  -3 -10   3  317.39   15.78
   3 -10  -2 4095.14   58.37
   3  10  -2 4035.95   49.29
  -3 -10   2 3939.64   50.54
   3  10  -1  623.73   17.46
  -3 -10   1  617.46   18.06
   3  10   0   13.82    2.70
  -3  10   0    9.12    6.27
  -3 -10   0   15.30    2.90
  -3 -10  -1  530.14   11.78
   3  10   1  476.62   18.17
  -3  10  -1  536.48   25.19
   3  10   2    7.50    3.35
  -3  10  -2    6.45    5.02
  -3  10  -3  666.56   28.44
  -3  10  -4 1171.39   38.39
  -3  10  -5  953.27   36.23
  -3  10  -6   21.87    7.51
  -3 -10  -7    3.96    1.42
   3  10   7    1.21    1.31
  -3  10  -7   -1.06    6.34
  -3 -10  -8 1482.64   21.46
   3  10   8 1530.44   25.43
  -3 -10  -9  421.51   13.51
   3  10   9  481.36   16.65
  -3  10  -9  492.50   29.17
  -3 -10 -10   20.42    3.74
   3  10  10   18.41    4.43
  -3  10 -10   25.41    8.38
  -3 -10 -11   47.72    6.18
  -3  10 -11   49.88   11.03
  -3 -10 -12   77.67    8.20
  -3  10 -12   85.19   13.78
  -3 -10 -13    0.19    2.81
  -3  10 -13    4.56    6.97
  -3 -10 -14   14.32    4.87
  -3  10 -14    6.34    7.61
  -3  10 -15   77.14   15.46
  -3  10 -16  233.85   25.26
  -3  10 -17    2.50    6.82
  -3  10 -17    4.50    8.07
  -3  10 -18   44.70   13.80
  -3  10 -18   46.39   15.55
  -3  10 -19   54.91   15.33
  -3  10 -19   26.58   12.18
  -3  10 -20   34.67   14.44
   3 -11 -21    0.15    7.43
   3 -11 -20   15.12    8.36
   3  11 -19    3.09    8.67
   3 -11 -19    4.00    7.62
   3  11 -18   80.50   16.15
   3 -11 -18   56.52   12.94
   3  11 -17   72.46   16.09
   3 -11 -17   62.50   12.89
   3  11 -16   34.58   10.39
   3 -11 -16   11.98    6.65
   3  11 -15  463.64   33.62
   3  11 -15  389.26   24.00
   3 -11 -15  428.80   27.97
   3  11 -14    8.39    6.50
   3  11 -14    8.31    4.23
   3 -11 -14    4.42    5.23
   3  11 -13   20.70    8.41
   3  11 -13   45.67    8.29
   3 -11 -13   31.33    8.73
   3 -11 -12  110.18   13.26
   3  11 -12  127.62   16.52
   3 -11 -11  133.55   14.23
   3  11 -11  115.11   14.67
   3 -11 -10 1025.39   36.53
   3  11 -10 1020.92   41.11
   3 -11  -9  188.88   15.12
   3  11  -9  196.09   17.46
   3 -11  -8  183.15   14.51
   3  11  -8  150.88   14.76
   3 -11  -7   16.89    4.89
   3  11  -7   16.80    6.12
   3 -11  -6   49.36    7.29
   3  11  -6   76.64    9.73
   3 -11  -5  338.22   18.36
   3  11  -5  304.34   17.68
   3 -11  -4  190.33   13.41
   3  11  -4  150.28   12.02
   3 -11  -3  103.04   10.72
   3  11  -3  127.62    9.96
  -3 -11   3   99.02    9.02
   3  11  -2 1579.51   32.07
  -3 -11   2 1503.80   32.65
   3 -11  -1  192.31   14.43
   3  11  -1  183.52    9.77
  -3 -11   1  221.15   11.55
   3  11   0  497.70   14.09
  -3  11   0  490.96   23.98
  -3 -11   0  490.17   14.79
  -3  11  -1   22.11    6.46
   3  11   1   13.57    3.51
  -3 -11  -1   25.78    3.08
  -3  11  -2 1139.66   37.60
  -3  11  -3  901.38   34.56
  -3  11  -4  271.45   19.11
  -3  11  -5  569.47   28.48
  -3  11  -6  412.84   25.06
  -3 -11  -7  616.12    9.57
  -3  11  -7  605.76   31.48
   3  11   7  636.49   11.35
  -3 -11  -8  215.33    7.60
  -3  11  -8  226.63   19.91
   3  11   8  229.28    9.30
  -3 -11  -9  235.19    9.58
   3  11   9  251.41   11.60
  -3  11  -9  258.04   21.95
  -3 -11 -10  389.67   13.70
   3  11  10  351.26   15.54
  -3  11 -10  344.01   25.95
  -3 -11 -11   60.51    6.52
  -3  11 -11   51.91   11.77
  -3 -11 -12    9.10    3.64
  -3  11 -12   28.96    9.53
  -3 -11 -13   -0.55    2.39
  -3  11 -13    5.09    7.12
  -3  11 -14   16.48    9.96
  -3  11 -15    7.50    7.56
  -3  11 -16    6.89    7.43
  -3  11 -17    4.69    6.95
  -3  11 -18   72.20   17.65
  -3  11 -18   98.56   19.20
  -3  11 -19   76.49   16.85
  -3  11 -19  109.22   21.63
   3 -12 -21   27.56   11.99
   3 -12 -20   16.67    9.39
   3  12 -19   43.15   13.77
   3 -12 -19   63.56   14.14
   3  12 -18   46.64   13.80
   3 -12 -18   55.54   12.22
   3  12 -17  143.44   21.28
   3 -12 -17  127.88   17.06
   3  12 -16  256.65   26.26
   3 -12 -16  263.87   22.98
   3  12 -15   -0.47    5.79
   3  12 -15    3.57    5.03
   3 -12 -15   -0.87    5.56
   3  12 -14  275.91   25.34
   3  12 -14  325.49   21.81
   3 -12 -14  350.40   24.55
   3 -12 -13   26.22    8.04
   3  12 -13   33.03   10.28
   3 -12 -12  161.00   15.85
   3  12 -12  124.24   16.60
   3 -12 -11   77.46   11.13
   3  12 -11  119.40   15.28
   3 -12 -10   -4.00    4.64
   3  12 -10    0.76    4.39
   3 -12  -9  183.88   15.46
   3  12  -9  129.21   14.82
   3 -12  -8  330.20   19.68
   3  12  -8  326.49   22.26
   3 -12  -7 1280.36   36.67
   3  12  -7 1364.65   42.07
   3 -12  -6    1.49    4.59
   3  12  -6    2.74    4.14
   3 -12  -5  424.17   20.87
   3  12  -5  414.59   20.81
   3 -12  -4   30.46    6.14
   3  12  -4   25.15    5.79
   3  12  -3  369.25   17.65
  -3 -12   3  338.49   17.19
   3 -12  -2   22.27    6.00
   3  12  -2   27.81    5.35
  -3 -12   2   16.81    4.34
   3  12  -1   67.77    6.40
  -3  12   1   76.05   10.98
  -3 -12   1   64.31    6.55
   3  12   0   19.90    3.34
  -3  12   0   22.27    6.29
  -3 -12   0   28.28    4.19
  -3 -12  -1   16.32    2.78
  -3  12  -1    3.96    4.60
   3  12   2 1427.36   14.75
   3  12   2 1380.78   13.40
  -3  12  -3  319.04   21.41
  -3  12  -4  208.36   17.78
  -3  12  -5  909.57   36.35
  -3  12  -6 1919.98   54.58
  -3  12  -7  391.56   26.00
  -3  12  -8  244.54   21.34
   3  12   8  223.85    8.59
  -3 -12  -9  136.35    6.81
   3  12   9  138.71    8.28
  -3 -12 -10  116.64    7.44
  -3  12 -10   89.73   14.61
  -3 -12 -11   18.73    3.97
  -3  12 -11    6.59    6.57
  -3 -12 -12  181.10   11.00
  -3  12 -12  181.53   20.30
  -3  12 -13   46.50   12.46
  -3  12 -14    9.97    8.88
  -3  12 -15  -11.32    9.56
  -3  12 -16  115.64   19.01
  -3  12 -17  -11.00    9.74
  -3  12 -18  196.43   26.14
  -3  12 -18  198.17   25.83
  -3  12 -19    2.40    8.84
  -3  12 -19   31.32   13.18
   3 -13 -20   10.48    8.97
   3  13 -19  107.76   20.90
   3 -13 -19  115.39   17.51
   3  13 -18   17.76    9.95
   3 -13 -18   25.78    9.47
   3  13 -17   42.87   13.04
   3 -13 -17   42.25   10.99
   3  13 -16  -10.82    9.42
   3 -13 -16    6.48    5.74
   3  13 -15   12.55    9.20
   3  13 -15    6.97    6.17
   3 -13 -15   -0.15    6.94
   3  13 -14  144.95   19.08
   3  13 -14  143.54   14.82
   3 -13 -14  127.85   15.72
   3 -13 -13    5.22    5.27
   3  13 -13    4.34    6.01
   3 -13 -12  307.82   21.57
   3  13 -12  303.51   25.33
   3 -13 -11  253.34   19.05
   3  13 -11  248.75   21.90
   3 -13 -10  553.50   27.03
   3  13 -10  544.04   31.35
   3 -13  -9 1036.89   35.69
   3  13  -9  988.33   40.73
   3 -13  -8   90.40   10.61
   3  13  -8   98.46   12.69
   3 -13  -7  439.14   22.38
   3  13  -7  431.22   24.54
   3 -13  -6    9.37    4.45
   3  13  -6    9.00    5.09
   3 -13  -5   53.49    7.69
   3  13  -5   50.33    8.17
   3 -13  -4  524.92   22.73
   3  13  -4  484.85   22.08
  -3 -13   3  655.93   25.01
   3  13  -3  656.46   23.84
   3 -13  -2  304.45   17.74
   3  13  -2  309.53   15.21
  -3 -13   2  256.34   14.67
  -3  13   1   15.12    5.60
   3  13  -1   30.49    4.81
  -3 -13   1   26.55    4.65
  -3  13   0   23.22    7.48
   3  13   0   17.85    3.58
  -3 -13   0   16.48    3.56
  -3 -13  -1  727.31   17.24
  -3  13  -1  742.13   31.38
   3  13   1  722.73   16.41
   3  13   2 4405.65   31.21
  -3  13  -2 4662.80   79.34
  -3  13  -3  965.33   36.89
  -3  13  -4   34.88    8.90
  -3  13  -5  113.07   14.27
  -3  13  -6    8.90    6.39
  -3  13  -7  917.77   40.46
  -3 -13  -8   96.27    4.51
  -3  13  -8  135.45   16.29
   3  13   8  125.06    5.87
  -3 -13  -9   38.57    3.62
   3  13   9   40.37    4.50
  -3 -13 -10  370.65   12.20
  -3  13 -10  349.69   27.57
  -3 -13 -11    1.64    1.93
  -3  13 -11    5.09    7.99
  -3  13 -12  111.19   17.50
  -3  13 -13    1.22    6.76
  -3  13 -14   35.87   11.75
  -3  13 -15   89.17   17.35
  -3  13 -16    2.12    7.64
  -3  13 -17   -6.48    9.16
  -3  13 -18   17.51   11.64
  -3  13 -19   93.93   19.24
  -3  13 -19   90.36   20.36
   3 -14 -20   10.10    8.68
   3 -14 -19   -1.43    6.27
   3 -14 -18   62.04   13.05
   3  14 -18   54.56   15.27
   3 -14 -17   87.20   14.09
   3  14 -17  128.96   20.39
   3 -14 -16   21.70    8.99
   3  14 -16   18.60    9.54
   3 -14 -15   34.27    9.11
   3  14 -15   52.97   13.57
   3 -14 -14   18.98    6.41
   3  14 -14   10.62    6.75
   3 -14 -13  193.23   17.80
   3  14 -13  154.09   19.68
   3 -14 -12   12.82    5.98
   3  14 -12    6.69    6.44
   3 -14 -11  325.57   21.58
   3  14 -11  287.27   24.11
   3 -14 -10   33.89    7.66
   3  14 -10   39.41    8.66
   3 -14  -9    9.01    4.48
   3  14  -9   11.77    6.55
   3 -14  -8   19.91    5.27
   3  14  -8   36.24    8.36
   3 -14  -7    1.26    4.19
   3  14  -7    0.85    4.39
   3 -14  -6  511.50   23.81
   3  14  -6  466.61   24.67
   3 -14  -5    5.44    4.58
   3  14  -5    5.89    4.40
   3 -14  -4  288.64   17.67
   3  14  -4  243.00   16.54
   3 -14  -3   -0.60    4.14
   3  14  -3    5.00    3.51
   3 -14  -2  288.34   17.55
   3  14  -2  325.33   16.02
  -3 -14   2  324.00   16.63
   3  14  -1    7.10    2.92
  -3  14   1   -1.55    5.56
  -3 -14   1    7.48    3.20
  -3 -14   0  387.90   15.25
  -3  14   0  382.25   23.32
   3  14   0  360.22   14.04
  -3  14  -1 1821.59   50.55
  -3 -14  -1 1885.47   29.52
   3  14   1 1890.83   28.12
   3  14   2  754.24   12.99
  -3  14  -2  865.07   35.67
  -3  14  -3   38.91    8.76
  -3  14  -4   69.09   11.39
  -3  14  -5   48.78   10.89
  -3  14  -6 1556.64   51.86
  -3  14  -7    7.07    6.99
   3  14   8   58.08    3.52
  -3  14  -8   49.94   10.77
   3  14   8   61.10    3.72
  -3 -14  -9   22.33    2.72
  -3  14  -9   10.44    7.87
  -3 -14 -10   85.83    5.67
  -3  14 -10   97.83   15.02
  -3  14 -11   52.49   12.07
  -3  14 -12    9.18    7.79
  -3  14 -13   20.61    9.27
  -3  14 -14    7.81    7.78
  -3  14 -15  194.52   25.04
  -3  14 -16   12.99   10.67
  -3  14 -17  161.39   23.76
  -3  14 -18   16.66   11.12
  -3  14 -19    8.45   11.52
   3 -15 -20   -3.67    7.57
   3 -15 -19   -6.72    7.46
   3 -15 -18   17.48    8.66
   3  15 -18   18.34   11.16
   3 -15 -17  117.03   16.47
   3  15 -17  119.55   19.82
   3 -15 -16   71.24   13.08
   3  15 -16   77.84   15.68
   3 -15 -15    5.72    6.14
   3  15 -15   -3.11    7.85
   3 -15 -14   26.45    8.42
   3  15 -14   34.48   11.39
   3 -15 -13  217.99   19.37
   3  15 -13  232.82   23.50
   3 -15 -12   37.71    8.58
   3  15 -12   44.37   11.36
   3 -15 -11  121.42   13.91
   3  15 -11  126.64   16.77
   3 -15 -10   53.50    9.93
   3  15 -10   46.76   10.94
   3 -15  -9  175.50   15.48
   3  15  -9  171.98   18.08
   3 -15  -8   71.61   10.43
   3  15  -8   75.12   11.76
   3 -15  -7  633.35   27.43
   3  15  -7  609.50   30.47
   3 -15  -6 1512.66   40.81
   3  15  -6 1356.20   42.66
   3 -15  -5   30.03    6.91
   3  15  -5    9.88    4.80
   3 -15  -4  117.13   12.14
   3  15  -4  147.91   13.16
   3 -15  -3    2.89    3.76
   3  15  -3    1.48    3.10
  -3  15   2  702.19   33.01
   3  15  -2  737.13   24.72
  -3 -15   2  690.76   24.77
  -3  15   1   45.11    9.19
  -3 -15   1   49.90    6.46
   3  15  -1   59.34    7.00
   3  15   0   13.38    3.76
  -3 -15   0   10.22    3.64
  -3  15   0    9.70    5.71
  -3  15  -1  190.32   17.46
  -3 -15  -1  176.77    9.79
   3  15   1  178.53    9.47
   3  15   2   23.11    2.64
  -3  15  -2    5.54    5.03
   3  15   3    3.48    1.06
   3  15   3    4.85    1.37
  -3  15  -3    2.82    5.25
  -3  15  -4   42.61    9.44
  -3  15  -5   81.83   12.85
  -3  15  -6   66.29   12.42
  -3  15  -7  323.71   25.74
  -3  15  -8  237.70   22.35
  -3  15  -9   10.29    6.50
  -3  15 -10  169.38   19.85
  -3  15 -11  104.51   16.65
  -3  15 -12  106.40   17.56
  -3  15 -13    4.11    6.87
  -3  15 -14   33.17   11.79
  -3  15 -15  150.44   22.69
  -3  15 -16  160.03   23.07
  -3  15 -17  124.62   21.42
  -3  15 -18  176.78   26.74
   3 -16 -19   18.65    9.68
   3 -16 -18   25.00   10.22
   3  16 -18   38.42   14.10
   3 -16 -17    9.38    7.42
   3  16 -17   -7.47    8.85
   3 -16 -16   15.16    7.35
   3  16 -16   26.12   10.94
   3 -16 -15   34.16    9.50
   3  16 -15   11.88    8.35
   3 -16 -14   51.11   11.01
   3  16 -14   69.24   14.21
   3 -16 -13   14.03    6.51
   3  16 -13   17.56    7.79
   3 -16 -12  114.29   13.85
   3  16 -12  102.10   16.15
   3 -16 -11   70.08   11.06
   3  16 -11   76.49   13.98
   3 -16 -10    1.32    4.20
   3  16 -10   -3.76    6.17
   3 -16  -9   -1.60    4.41
   3  16  -9   15.59    8.30
   3 -16  -8   53.93   10.53
   3  16  -8   62.18   10.94
   3 -16  -7  473.90   24.58
   3  16  -7  455.66   26.99
   3 -16  -6   36.10    7.41
   3  16  -6   28.22    7.53
   3 -16  -5  822.96   31.44
   3  16  -5  861.60   32.85
   3 -16  -4  154.93   14.48
   3  16  -4  151.07   13.81
   3 -16  -3   19.91    6.05
   3  16  -3   29.54    6.16
  -3  16   2  473.23   27.43
   3  16  -2  492.32   21.03
  -3 -16   1 1284.67   33.27
  -3  16   1 1249.08   44.42
   3  16  -1 1315.04   31.96
  -3 -16   0 1226.68   29.25
  -3  16   0 1221.67   42.48
   3  16   0 1227.87   28.68
   3  16   1    5.65    2.59
  -3  16  -1    3.57    5.40
   3  16   2  326.67   10.21
  -3  16  -2  328.72   24.14
   3  16   3   62.98    3.77
   3  16   3   52.95    4.01
  -3  16  -3   43.98    9.63
  -3  16  -4  121.12   16.07
  -3  16  -5  675.02   35.16
  -3  16  -6   43.26   10.47
  -3  16  -7  147.00   17.88
  -3  16  -8  265.65   23.93
  -3  16  -9  116.17   16.92
  -3  16 -10    2.83    6.49
  -3  16 -11  108.89   17.50
  -3  16 -12   90.68   16.37
  -3  16 -13   29.59   11.03
  -3  16 -14  246.07   27.05
  -3  16 -15   10.34    8.75
  -3  16 -16   19.34   11.42
  -3  16 -17  281.41   31.60
  -3  16 -18   22.16   13.09
   3 -17 -19   -4.34    7.23
   3 -17 -18   40.44   11.40
   3  17 -18   19.46   11.50
   3 -17 -17   46.46   11.70
   3  17 -17   66.70   15.65
   3 -17 -16  120.49   16.69
   3  17 -16  163.66   22.96
   3 -17 -15   40.00    9.96
   3  17 -15   12.09    8.01
   3 -17 -14   27.45    8.72
   3  17 -14   37.48   12.07
   3 -17 -13  302.38   22.36
   3  17 -13  319.52   28.32
   3 -17 -12  231.10   19.65
   3  17 -12  174.56   20.52
   3 -17 -11   53.25   10.17
   3  17 -11   73.69   13.45
   3 -17 -10   32.85    7.35
   3  17 -10   38.43   10.12
   3 -17  -9   15.09    5.67
   3  17  -9   15.86    6.52
   3 -17  -8  383.84   22.74
   3  17  -8  402.62   26.70
   3 -17  -7    8.32    4.94
   3  17  -7   -4.64    5.28
   3 -17  -6  800.59   31.75
   3  17  -6  799.63   34.22
   3 -17  -5   51.86    9.53
   3  17  -5   46.37    8.63
   3 -17  -4  318.56   19.86
   3  17  -4  325.74   19.75
   3  17  -3   -3.05    4.45
  -3  17   3   -8.11    7.12
   3  17  -2    5.14    3.48
  -3  17   2   -0.95    5.60
   3  17  -1   23.68    5.16
  -3  17   1   32.05    8.59
  -3 -17   1   31.01    6.04
  -3 -17   0   43.39    6.29
   3  17   0   31.41    5.05
   3  17   1  637.38   18.07
  -3  17  -1  601.77   31.60
   3  17   1  572.60   18.89
   3  17   2   28.72    3.79
   3  17   2   24.13    3.83
  -3  17  -2   22.28    7.78
   3  17   3  302.45    9.15
  -3  17  -3  277.62   22.33
   3  17   4  117.54    4.58
   3  17   4  119.89    5.19
  -3  17  -5  249.38   21.82
  -3  17  -6   -1.56    6.99
  -3  17  -7  379.21   28.32
  -3  17  -8  100.45   16.19
  -3  17  -9   21.55    9.94
  -3  17 -10   11.80    9.54
  -3  17 -11   17.53    8.93
  -3  17 -12   59.39   13.90
  -3  17 -13   56.84   13.88
  -3  17 -14   10.99    9.35
  -3  17 -15   -8.93   10.27
  -3  17 -16   32.50   12.48
  -3  17 -17   45.69   14.58
   3 -18 -18    7.71    7.13
   3 -18 -17   -2.48    6.38
   3  18 -17   11.34   11.08
   3 -18 -16   74.56   13.14
   3  18 -16   64.61   15.37
   3 -18 -15   37.62    9.76
   3  18 -15   51.12   14.48
   3 -18 -14   42.99   10.78
   3  18 -14   56.68   14.52
   3 -18 -13   16.53    8.61
   3  18 -13   -1.19    7.43
   3 -18 -12   24.33    7.70
   3  18 -12   44.53   12.34
   3 -18 -11    2.81    4.80
   3  18 -11    8.41    6.89
   3 -18 -10  201.36   17.65
   3  18 -10  192.19   20.76
   3 -18  -9    5.49    5.35
   3  18  -9   -2.65    7.21
   3 -18  -8   22.74    7.85
   3  18  -8   43.97   10.84
   3 -18  -7  108.85   13.10
   3  18  -7   90.44   12.98
   3 -18  -6  340.89   21.30
   3  18  -6  317.93   22.71
   3 -18  -5   -1.78    5.30
   3  18  -5   -2.57    4.63
   3 -18  -4   64.24    9.89
   3  18  -4   90.55   11.45
  -3  18   3  792.26   37.74
   3  18  -3  796.66   30.00
  -3  18   2  103.20   14.28
   3  18  -2  123.28   11.65
  -3 -18   1  646.19   24.84
  -3  18   1  603.81   32.14
  -3  18   0  788.64   36.75
   3  18   0  752.89   24.56
   3  18   1  472.99   16.48
  -3  18  -1  458.30   28.57
   3  18   1  447.03   17.37
   3  18   2   50.81    4.92
   3  18   2   51.06    5.54
   3  18   3  102.14    5.81
  -3  18  -3   83.42   13.04
   3  18   4 1150.27   16.24
   3  18   4 1199.65   18.39
  -3  18  -4 1144.59   45.74
  -3  18  -5  282.96   23.82
  -3  18  -6  220.34   21.92
  -3  18  -7   33.37    9.70
  -3  18  -8   91.68   15.76
  -3  18  -9  190.40   21.64
  -3  18 -10    4.52    6.96
  -3  18 -11    2.00    6.09
  -3  18 -12   18.06    9.38
  -3  18 -13   19.50   10.55
  -3  18 -14   -9.79   10.30
  -3  18 -15    8.23    8.07
  -3  18 -16    0.33    8.74
  -3  18 -17   -5.81   11.41
   3 -19 -17  163.27   19.23
   3  19 -17  174.06   24.93
   3 -19 -16    7.69    7.97
   3  19 -16   14.45   10.63
   3 -19 -15   74.64   13.25
   3  19 -15   78.21   16.57
   3 -19 -14   13.54    6.51
   3  19 -14    2.51    7.51
   3 -19 -13   90.00   12.98
   3  19 -13  112.29   18.83
   3 -19 -12    0.35    4.70
   3  19 -12    4.67    7.52
   3 -19 -11   31.88    8.38
   3  19 -11   16.13    8.94
   3 -19 -10   91.07   12.36
   3  19 -10   74.62   13.38
   3 -19  -9   36.31    8.70
   3  19  -9   25.06    8.65
   3 -19  -8    4.07    5.40
   3  19  -8   -4.28    5.86
   3 -19  -7   38.13    9.12
   3  19  -7   25.55    7.85
   3 -19  -6 1350.45   43.51
   3  19  -6 1359.13   46.04
   3 -19  -5 1033.19   37.51
   3  19  -5  995.69   37.66
  -3  19   4  223.27   21.05
   3  19  -4  187.03   15.81
   3  19  -3    2.72    4.64
  -3  19   3    8.34    7.64
  -3  19   2 2407.12   64.93
   3  19  -2 2416.30   51.35
  -3  19   1  129.24   16.06
   3  19  -1  176.85   13.55
  -3  19   0   63.34   12.08
  -3 -19   0   67.88    8.38
   3  19   0   68.03    7.98
   3  19   1   33.04    5.02
  -3  19  -1   65.84   12.77
   3  19   1   52.03    6.70
   3  19   2   41.93    4.80
  -3  19  -2   52.92   11.83
   3  19   2   30.37    4.98
   3  19   3    6.44    2.07
  -3  19  -3   28.63   10.01
   3  19   4   13.86    2.46
  -3  19  -4    9.77    6.77
   3  19   4    5.38    2.10
   3  19   5  117.13    5.04
  -3  19  -5  133.02   17.13
  -3  19  -6    1.51    5.82
  -3  19  -7    2.85    6.85
  -3  19  -8  557.56   35.80
  -3  19  -9   46.82   12.02
  -3  19 -10   19.31    9.09
  -3  19 -11   10.08    7.97
  -3  19 -12   23.37   11.48
  -3  19 -13   26.79   12.04
  -3  19 -14    7.18    8.87
  -3  19 -15   25.95   12.50
  -3  19 -16  342.74   35.62
   3 -20 -17    9.21    8.60
   3  20 -17   16.99   11.55
   3 -20 -16    9.81    6.60
   3  20 -16    5.19    9.91
   3 -20 -15   31.02   10.30
   3  20 -15   24.52   10.49
   3 -20 -14   -6.27    7.47
   3  20 -14    8.61    8.66
   3 -20 -13   32.44    8.84
   3  20 -13   53.44   13.94
   3 -20 -12   15.46    7.54
   3  20 -12   34.69   11.85
   3 -20 -11    0.82    4.54
   3  20 -11   -3.69    7.88
   3 -20 -10    7.62    7.22
   3  20 -10    5.17    6.62
   3 -20  -9   -2.41    4.91
   3  20  -9   -1.50    5.49
   3 -20  -8  421.29   25.11
   3  20  -8  479.94   30.65
   3 -20  -7   40.41    9.81
   3  20  -7   32.55    9.28
   3 -20  -6   96.59   12.18
   3  20  -6  129.93   14.71
   3 -20  -5  241.68   18.85
   3  20  -5  216.71   17.96
  -3  20   4  279.64   22.70
   3  20  -4  312.35   20.86
  -3  20   3   47.18   11.31
   3  20  -3   74.72   10.62
  -3  20   2  513.32   30.47
   3  20  -2  489.53   24.01
  -3  20   1   31.40    9.50
   3  20  -1   22.95    5.72
  -3  20   0  281.23   23.11
   3  20   0  285.23   16.41
   3  20   1  369.04   15.74
  -3  20  -1  396.37   27.70
   3  20   1  369.91   17.19
  -3  20  -2    2.16    5.95
   3  20   2   11.24    3.91
  -3  20  -3  285.88   24.98
  -3  20  -4   14.17    8.17
   3  20   4    1.08    1.81
   3  20   5   -0.70    1.59
  -3  20  -5    3.29    6.20
  -3  20  -6    3.65    6.10
  -3  20  -7   60.16   13.86
  -3  20  -8   64.53   13.97
  -3  20  -9    2.20    6.18
  -3  20 -10  100.51   17.20
  -3  20 -11    4.17    8.76
  -3  20 -12   59.94   15.83
  -3  20 -13   29.41   11.05
  -3  20 -14   28.75   12.90
  -3  20 -15    8.11    9.87
  -3  20 -16   10.81   10.57
   3  21 -16   42.02   14.39
   3 -21 -16   23.12    8.87
   3  21 -15   19.14   11.16
   3 -21 -15    3.91    5.54
   3  21 -14   18.22    9.79
   3 -21 -14    4.33    6.16
   3  21 -13   45.99   13.20
   3 -21 -13   54.07   11.10
   3  21 -12    0.06    6.83
   3 -21 -12    1.41    5.42
   3  21 -11   11.80    8.61
   3 -21 -11   12.93    7.31
   3  21 -10   27.83   10.66
   3 -21 -10    6.76    5.60
   3  21  -9   41.56   10.50
   3 -21  -9   28.93    8.73
   3  21  -8    8.25    7.26
   3 -21  -8    5.08    5.10
   3  21  -7   -1.42    6.10
   3 -21  -7   22.22    7.56
   3  21  -6   -4.70    6.29
   3 -21  -6   -0.88    5.45
   3  21  -5    1.24    4.49
  -3  21   5    7.63    7.21
  -3  21   4  200.99   20.58
   3  21  -4  221.66   18.31
  -3  21   3  178.26   18.71
   3  21  -3  134.61   13.83
   3  21  -2   26.14    6.97
  -3  21   2    2.82    5.99
  -3  21   1  414.01   29.00
   3  21  -1  417.82   21.37
  -3  21   0  305.86   24.50
   3  21   0  354.71   18.53
   3  21   1   -2.79    3.04
  -3  21  -1    0.97    7.29
  -3  21  -2  242.22   22.23
   3  21   2  199.79   12.41
  -3  21  -3   64.92   13.05
   3  21   3   64.64    6.78
  -3  21  -4   98.27   15.63
  -3  21  -5  178.35   21.14
  -3  21  -6   19.80    9.51
  -3  21  -7  144.28   19.89
  -3  21  -8  126.71   18.82
  -3  21  -9   -0.82    8.31
  -3  21 -10   15.44   10.00
  -3  21 -11   23.34   10.77
  -3  21 -12   18.15   10.15
  -3  21 -13   86.10   17.43
  -3  21 -14    7.44   11.28
  -3  21 -15   26.75   12.09
   3  22 -16    3.41    8.43
   3 -22 -15   23.36    9.40
   3  22 -15   29.76   13.27
   3 -22 -14    2.60    7.20
   3  22 -14   13.46   10.29
   3 -22 -13   10.80    6.73
   3  22 -13  -10.04    9.76
   3 -22 -12   42.73   10.82
   3  22 -12   46.58   12.82
   3 -22 -11   41.90    9.75
   3  22 -11   61.52   14.05
   3 -22 -10   17.93    7.70
   3  22 -10   16.00    7.93
   3 -22  -9   45.09    9.26
   3  22  -9   24.75   10.23
   3 -22  -8  397.63   25.49
   3  22  -8  398.46   28.94
   3 -22  -7  129.00   14.40
   3  22  -7  108.45   15.19
  -3  22   6  279.72   25.81
   3  22  -6  307.13   23.56
  -3  22   5   61.70   12.28
   3  22  -5   87.98   13.05
   3  22  -4   20.57    6.60
  -3  22   4   10.21    7.89
  -3  22   3  335.87   26.39
   3  22  -3  315.91   21.30
  -3  22   2   53.48   11.99
   3  22  -2   41.12    8.20
  -3  22   1  140.22   17.85
   3  22  -1  149.55   13.40
  -3  22   0  202.13   21.26
   3  22   0  160.75   13.46
  -3  22  -1  149.42   18.60
   3  22   1  200.44   13.96
  -3  22  -2    5.71    7.23
   3  22   2   13.16    4.33
  -3  22  -3   30.12   11.33
   3  22   3   31.52    5.43
  -3  22  -4  199.08   21.26
  -3  22  -5   17.96    8.57
  -3  22  -6   80.42   14.86
  -3  22  -7    0.46    8.22
  -3  22  -8  143.65   20.39
  -3  22  -9    9.46    9.18
  -3  22 -10  146.54   21.51
  -3  22 -11    5.03    7.88
  -3  22 -12   79.57   16.79
  -3  22 -13   -0.70    8.26
  -3  22 -14   88.27   18.90
  -3  22 -15   13.52   10.34
   3 -23 -15    8.37    9.18
   3  23 -15    3.08    9.16
   3 -23 -14   19.51    7.94
   3  23 -14   23.73   12.15
   3 -23 -13    4.60    5.62
   3  23 -13    9.06    8.77
   3 -23 -12   11.34    6.80
   3  23 -12   20.51   10.23
   3 -23 -11    0.18    5.04
   3  23 -11    3.86    7.37
   3 -23 -10   42.38    9.55
   3  23 -10   60.45   15.02
   3 -23  -9  163.53   17.08
   3  23  -9  139.30   18.67
   3 -23  -8  433.60   27.06
   3  23  -8  455.64   31.06
   3  23  -7   30.84    9.45
   3  23  -6   24.41    8.19
  -3  23   6   25.24    9.27
  -3  23   5  231.34   22.19
   3  23  -5  249.70   21.18
   3  23  -4   -0.62    4.75
  -3  23   4    9.45    6.01
  -3  23   3   91.27   14.94
   3  23  -3  125.87   14.35
  -3  23   2  572.32   34.58
   3  23  -2  563.71   27.80
   3  23  -1   49.59    8.64
  -3  23   1   47.21   11.23
  -3  23   0  350.80   28.71
   3  23   0  356.70   19.97
  -3  23  -1   92.36   15.27
   3  23   1   94.38   10.00
  -3  23  -2   20.85    6.87
   3  23   2   21.26    5.13
  -3  23  -3  151.76   18.98
  -3  23  -4  141.66   19.38
  -3  23  -5   17.36   10.72
  -3  23  -6  355.22   30.55
  -3  23  -7  225.63   25.22
  -3  23  -8   78.54   15.33
  -3  23  -9   -5.19    8.62
  -3  23 -10  190.32   24.31
  -3  23 -11   31.19   11.68
  -3  23 -12   -0.03    7.82
  -3  23 -13    2.63    8.81
  -3  23 -14   16.16   12.18
   3  24 -15   -6.64    9.89
   3  24 -14   10.09    9.83
   3 -24 -14    3.78    7.15
   3  24 -13   10.97    8.33
   3 -24 -13    7.36    8.57
   3  24 -12   69.60   15.41
   3 -24 -12   78.07   12.66
   3  24 -11   -4.27    8.46
   3 -24 -11    4.55    6.06
   3  24 -10    3.68    6.48
   3 -24 -10   -4.37    5.93
   3  24  -9   35.02   10.68
   3 -24  -9   38.42    9.57
   3  24  -8    8.01    7.83
   3  24  -7   13.55    8.50
  -3  24   7   19.37    9.21
   3  24  -6   -3.61    5.67
  -3  24   6   -1.66    6.02
  -3  24   5   57.79   12.77
   3  24  -5   49.14   10.49
   3  24  -4   41.10    8.39
  -3  24   4   26.33   10.18
  -3  24   3   90.45   14.81
   3  24  -3   98.11   13.32
  -3  24   2  261.03   24.77
   3  24  -2  281.47   20.41
   3  24  -1   14.33    6.20
  -3  24   1   -1.03    7.39
  -3  24   0  133.44   17.87
   3  24   0  173.46   14.49
   3  24   1   -0.07    3.65
  -3  24  -1   -2.82    7.50
   3  24   2   72.80    8.97
  -3  24  -2   77.41   14.06
  -3  24  -3   31.64    9.54
  -3  24  -4   -0.46    7.77
  -3  24  -5   -1.27    7.95
  -3  24  -6    7.37    8.94
  -3  24  -7   12.45    8.69
  -3  24  -8   33.68   11.49
  -3  24  -9   -3.65   10.18
  -3  24 -10   10.29    9.78
  -3  24 -11   19.23    9.17
  -3  24 -12   26.38   13.43
  -3  24 -13   -1.41    8.98
  -3  24 -14   17.57   12.75
   3  25 -15  193.70   27.39
   3  25 -14   17.13   10.40
   3 -25 -13    0.74    5.68
   3  25 -13   15.74   10.58
   3 -25 -12    9.96    7.88
   3  25 -12    0.70    7.28
   3 -25 -11    0.39    7.03
   3  25 -11    2.72    6.54
   3 -25 -10   -1.47    7.15
   3  25 -10  -12.18    9.89
   3  25  -9  135.05   18.84
   3  25  -8   12.43    7.48
  -3  25   8   27.21   10.31
   3  25  -7   12.24    7.72
  -3  25   7  -17.25    8.58
   3  25  -6   18.42    7.95
  -3  25   6   26.45   12.27
   3  25  -5    7.04    6.43
  -3  25   5   -9.78    9.68
   3  25  -4    8.37    5.97
  -3  25   4   14.34    9.06
  -3  25   3   94.35   15.39
   3  25  -3  109.36   14.01
  -3  25   2   -9.27    8.56
   3  25  -2   10.90    5.86
   3  25  -1    0.13    4.06
  -3  25   1   -3.36    6.75
   3  25   0    3.89    4.63
  -3  25   0    4.78    8.37
   3  25   1   17.68    5.14
  -3  25  -1   34.90   11.72
  -3  25  -2   42.16   12.91
  -3  25  -3   87.07   15.71
  -3  25  -4    6.21    7.88
  -3  25  -5   19.77    8.74
  -3  25  -6   49.82   14.06
  -3  25  -7    7.80    6.83
  -3  25  -8   20.46   10.00
  -3  25  -9   14.54   10.31
  -3  25 -10   32.69   12.86
  -3  25 -11   40.74   15.45
  -3  25 -12    0.75    8.48
  -3  25 -13   15.09   11.29
   3  26 -14    3.09    8.21
   3  26 -13    2.62    8.06
   3  26 -12   12.62   10.27
   3 -26 -12   -8.40    6.96
   3  26 -11   69.70   15.69
   3 -26 -11   87.95   13.70
   3  26 -10   -3.18    8.87
   3  26  -9   16.04    9.12
  -3  26   9   -2.45    8.71
   3  26  -8    8.65    8.17
  -3  26   8   31.51   11.86
   3  26  -7    6.47    6.32
  -3  26   7    4.05    7.94
   3  26  -6   50.24   11.49
  -3  26   6   36.77   11.83
   3  26  -5   19.39    7.83
  -3  26   5   12.50    8.26
   3  26  -4   32.35    8.74
  -3  26   4   19.13    9.45
   3  26  -3   -3.60    5.21
  -3  26   3    9.01    9.24
  -3  26   2  -11.76    8.77
   3  26  -2    0.42    4.86
  -3  26   1   19.59    8.82
   3  26  -1   21.55    6.60
   3  26   0   56.73    9.68
  -3  26   0   34.33   11.07
  -3  26  -1    4.91    6.72
  -3  26  -2   27.85    8.95
  -3  26  -3   30.52   11.10
  -3  26  -4  120.35   19.94
  -3  26  -5   17.46    8.75
  -3  26  -6    8.07    7.87
  -3  26  -7    7.29    9.62
  -3  26  -8   12.53    8.66
  -3  26  -9   39.95   13.85
  -3  26 -10   48.29   13.94
  -3  26 -11   32.65   14.02
  -3  26 -12   52.19   16.03
  -3  26 -13  -11.56   11.81
   3  27 -14   15.31   11.22
   3  27 -13    8.60    9.48
   3  27 -12   11.20    9.48
   3 -27 -12   -0.49    6.17
   3  27 -11   41.72   13.79
  -3  27  11   70.73   16.72
   3  27 -10   44.83   13.10
  -3  27  10    3.38    7.70
   3  27  -9  -14.27    9.33
  -3  27   9  -13.56   10.56
   3  27  -8   10.59    8.26
  -3  27   8   24.33   10.83
   3  27  -7    8.40    5.67
  -3  27   7    5.17    8.44
   3  27  -6   -0.37    5.87
  -3  27   6   10.57    9.60
   3  27  -5    5.39    6.46
  -3  27   5   -6.46    8.68
   3  27  -4    8.95    6.46
  -3  27   4   -9.52    8.42
   3  27  -3   -4.37    7.38
  -3  27   3   22.26   10.38
   3  27  -2   10.86    6.30
  -3  27   2   13.83    9.14
   3  27  -1    0.84    4.76
  -3  27   1   -4.55    6.42
  -3  27   0   43.38   11.91
  -3  27  -1   63.23   14.95
  -3  27  -2   -3.58    8.08
  -3  27  -3   15.21    8.64
  -3  27  -4   68.14   14.82
  -3  27  -5   -0.72    9.31
  -3  27  -6    4.01    7.28
  -3  27  -7   18.11   11.00
  -3  27  -8   -6.28    9.63
  -3  27  -9   -5.22    8.80
  -3  27 -10   13.84   11.31
  -3  27 -11    4.11    8.95
  -3  27 -12   18.32   11.59
   3  28 -13   26.50   12.36
   3  28 -12   32.45   13.42
   3  28 -11   56.27   15.17
  -3  28  11   27.45   11.94
   3  28 -10   10.79    9.94
  -3  28  10    4.77    8.78
   3  28  -9   41.31   11.90
  -3  28   9   58.03   14.88
   3  28  -8   41.61   12.08
  -3  28   8   13.40    9.96
   3  28  -7    9.19    6.32
  -3  28   7   16.65    9.83
   3  28  -6   -0.19    6.09
  -3  28   6    7.04    7.20
   3  28  -5   32.33    9.58
  -3  28   5   49.12   12.98
  -3  28   4   34.53   10.20
   3  28  -4   69.34   12.57
   3  28  -3   54.28   10.58
  -3  28   3   45.98   13.04
   3  28  -2    6.27    6.11
  -3  28   2    6.99    7.22
  -3  28   1    1.24    7.69
  -3  28   0   -3.69    7.23
  -3  28  -1   13.77    8.16
  -3  28  -2    9.19    9.85
  -3  28  -3   25.35    9.90
  -3  28  -4   61.04   15.48
  -3  28  -5   10.69    9.89
  -3  28  -6   42.52   13.75
  -3  28  -7  129.51   20.81
  -3  28  -8   94.85   19.09
  -3  28  -9   15.44   11.01
  -3  28 -10   16.61   11.80
  -3  28 -11   -2.16    8.98
   3  29 -12   -4.82    8.35
   3  29 -11   12.13    9.61
   3  29 -10   33.29   12.03
  -3  29  10   15.04   10.28
   3  29  -9    9.59    7.43
  -3  29   9   36.15   12.66
   3  29  -8    5.09    7.89
  -3  29   8   10.16    9.22
   3  29  -7   24.23    9.96
  -3  29   7   15.93   10.78
   3  29  -6   17.78    8.33
  -3  29   6   20.68   10.30
   3  29  -5    6.11    6.79
  -3  29   5    5.23    9.01
   3  29  -4    9.74    7.33
  -3  29   4   13.10    9.13
  -3  29   3   97.87   17.15
   3  29  -3   59.15   11.88
  -3  29   2   13.81    8.81
  -3  29   1  175.49   22.11
  -3  29   0   18.52    9.21
  -3  29  -1   -6.50    8.64
  -3  29  -2   -3.91    9.85
  -3  29  -3   18.98    9.72
  -3  29  -4   -3.87    8.22
  -3  29  -5   -3.50    9.44
  -3  29  -6    7.52    9.16
  -3  29  -7   31.92   12.14
  -3  29  -8   46.25   14.08
  -3  29  -9   37.93   13.32
  -3  29 -10    5.82   10.28
   3  30 -12    8.72   11.44
   3  30 -11   37.66   13.03
   3  30 -10   24.07   12.09
   3  30  -9   46.61   13.53
  -3  30   9   34.47   12.63
   3  30  -8    3.45    7.33
  -3  30   8    9.56    8.10
   3  30  -7   -0.74    6.97
  -3  30   7    5.14    7.91
   3  30  -6   41.61   11.81
  -3  30   6   24.76   10.52
   3  30  -5   19.59    8.56
  -3  30   5   23.62   10.10
  -3  30   4   -0.45    7.86
  -3  30   3   11.13    7.93
  -3  30   2   93.68   16.60
  -3  30   1   -5.31    9.06
  -3  30   0  -12.47   11.19
  -3  30  -1   -3.80    8.85
  -3  30  -2   15.84   10.21
  -3  30  -3    9.24    8.17
  -3  30  -4   -3.22    7.59
  -3  30  -5   59.21   16.90
  -3  30  -6   27.33   13.14
  -3  30  -7   30.42   12.63
  -3  30  -8   -3.63   11.10
  -3  30  -9   20.03   11.05
   3  31 -11   -5.66    9.29
   3  31 -10    2.21    8.51
   3  31  -9   11.20   11.00
   3  31  -8   26.70   10.95
  -3  31   8   14.31   10.63
   3  31  -7   18.62    8.57
  -3  31   7   33.79   12.79
   3  31  -6    0.37    6.42
  -3  31   6    4.93    9.38
  -3  31   5    8.44    9.47
  -3  31   4    0.53    8.63
  -3  31   3   44.99   15.10
  -3  31   2  -14.98   11.45
  -3  31   1   14.51   10.76
  -3  31   0    6.29    8.63
  -3  31  -1   19.56   12.15
  -3  31  -2  -15.47   10.08
  -3  31  -3   18.59   10.94
  -3  31  -4   13.98   11.76
  -3  31  -5   37.34   14.42
  -3  31  -6   10.03    9.03
  -3  31  -7   -1.65    8.76
  -3  31  -8   10.29   10.26
  -3  31  -9   32.80   13.95
   3  32 -10    8.82    9.89
   3  32  -9   14.44   10.14
   3  32  -8   21.59   11.64
  -3  32   7    5.92    9.56
  -3  32   6   13.31   10.04
  -3  32   5   75.92   16.87
  -3  32   4   40.29   12.66
  -3  32   3   -0.99    7.97
  -3  32   2   37.30   12.16
  -3  32   1   10.39    8.61
  -3  32   0  143.61   21.18
  -3  32  -1   12.01   11.05
  -3  32  -2   -3.72   10.45
  -3  32  -3    9.41    8.85
  -3  32  -4    6.64    9.36
  -3  32  -5   60.19   16.33
  -3  32  -6   -7.74   10.99
  -3  32  -7   -6.58   11.09
  -3  33   6   39.15   14.13
  -3  33   5    2.54    9.31
  -3  33   4   31.06   12.87
  -3  33   3   10.97    9.75
  -3  33   2    3.75    8.09
  -3  33   1   52.90   15.00
  -3  33   0   -1.36    9.59
  -3  33  -1   20.07   13.22
  -3  33  -2   18.57   10.09
  -3  33  -3   19.13   12.85
  -3  33  -4   -4.09    9.83
  -3  33  -5   52.98   15.99
  -3  33  -6   10.68   11.79
  -3  34   5   29.43   13.11
  -3  34   4   23.87   12.75
  -3  34   3   15.83    9.77
  -3  34   2   21.76   10.59
  -3  34   1   15.85   10.18
  -3  34   0   19.19   13.56
  -3  34  -1  132.39   22.27
  -3  34  -2    3.60   10.92
  -3  34  -3    6.92   10.25
  -3  34  -4    4.80   10.94
  -3  34  -5   52.02   16.68
  -3  35   4   -8.08    9.58
  -3  35   3   21.54   12.70
  -3  35   2   21.14   12.07
  -3  35   1   68.51   16.41
  -3  35   0  128.10   22.79
  -3  35  -1   41.63   14.31
  -3  35  -2   11.36   10.45
  -3  35  -3   -1.68   11.74
  -3  35  -4   37.14   15.49
  -3  36   2    2.70    9.14
  -3  36   1    1.96    9.60
  -3  36   0   -9.49   10.22
  -3  36  -1  -33.61   14.17
  -3  36  -2   58.95   17.50
   4   0 -20   -8.88   10.04
   4   0 -19    4.72    8.76
   4   0 -18   -0.34    7.28
   4   0 -17   13.28    7.74
   4   0 -16  394.89   29.42
   4   0 -15   -9.56    7.42
   4   0 -14  762.89   37.84
   4   0 -13    6.82    6.04
   4   0 -12  411.02   25.98
   4   0 -11    0.62    4.58
   4   0 -10  126.23   13.96
   4   0  -9   -4.39    4.85
   4   0  -8   77.53   10.11
   4   0  -7   -5.45    4.44
  -4   0   6   18.93    2.88
   4   0  -6   22.17    5.74
  -4   0   5    1.32    1.32
   4   0  -5    3.59    3.01
  -4   0   3    0.17    3.02
   4   0  -3   -3.40    3.32
  -4   0   2 1101.77   26.85
   4   0  -2 1010.14   24.66
  -4   0   1   -1.04    1.88
   4   0  -1   -2.30    2.32
  -4   0   0 1315.71   26.04
   4   0   0 1236.87   24.80
   4   0   1    1.30    2.53
  -4   0  -1    2.78    2.49
  -4   0  -2  100.65    6.87
  -4   0  -2   76.64    7.31
  -4   0  -3   -1.89    2.15
  -4   0  -3    2.04    2.83
  -4   0  -4  831.45   21.31
  -4   0  -4  763.10   23.16
  -4   0  -5    0.10    2.92
   4   0   6  135.93   10.95
  -4   0  -6  163.87   11.83
   4   0   7    2.01    3.65
  -4   0  -7   -1.30    2.84
  -4   0  -8  608.37   24.55
  -4   0  -9    2.14    4.94
  -4   0  -9   -2.94    4.20
  -4   0 -10  141.17   16.93
  -4   0 -10  154.67   14.18
  -4   0 -11   -5.85    4.84
  -4   0 -11   -6.06    6.20
  -4   0 -12   99.09   14.53
  -4   0 -12  130.23   13.90
  -4   0 -13   -0.06    4.70
  -4   0 -13    9.09    7.75
  -4   0 -14  211.85   19.20
  -4   0 -14  228.56   23.35
  -4   0 -15   -2.62    6.03
  -4   0 -15   -4.27    6.18
  -4   0 -16   23.57    8.31
  -4   0 -16   19.25   10.16
  -4   0 -17    3.34    5.11
  -4   0 -17    6.96    9.17
  -4   0 -18   10.32    6.68
  -4   0 -18   20.84   10.86
  -4   0 -19    6.80    9.65
   4  -1 -20   23.12   10.72
   4   1 -20    8.23    8.60
   4   1 -19   19.95    9.47
   4  -1 -19   19.30    9.67
   4  -1 -18  204.17   23.55
   4   1 -18  233.73   24.38
   4  -1 -17   68.82   13.78
   4   1 -17   52.83   12.39
   4   1 -16  296.53   25.67
   4  -1 -16  317.24   26.52
   4   1 -15   57.12   12.15
   4  -1 -15   79.25   13.76
   4   1 -14  442.63   29.50
   4  -1 -14  484.18   30.20
   4   1 -13   55.59   10.66
   4  -1 -13   73.80   12.28
   4   1 -12 1293.31   46.46
   4  -1 -12 1259.61   45.00
   4   1 -11   21.78    7.57
   4  -1 -11   25.05    7.18
   4  -1 -10    1.38    5.14
   4   1 -10   -1.82    4.62
   4  -1  -9   12.96    5.16
   4   1  -9   11.70    5.33
   4  -1  -8  448.79   22.70
   4   1  -8  455.78   23.11
  -4   1   8  455.50   16.62
   4  -1  -7  944.89   31.34
   4   1  -7  853.54   30.04
  -4   1   7  919.90   21.40
   4   1  -6 4394.43   64.94
  -4   1   6 4323.45   39.76
   4  -1  -5 2979.75   50.42
   4   1  -5 2708.43   47.74
   4   1  -4  191.53   12.29
   4  -1  -4  164.29   11.53
  -4  -1   3  162.48   11.12
  -4   1   3  167.84   11.26
   4   1  -3  163.49   10.63
   4  -1  -3  156.66   10.67
  -4   1   2 1066.64   27.05
   4  -1  -2 1024.54   24.92
   4   1  -2 1083.29   25.17
  -4  -1   1  752.47   20.66
  -4   1   1  709.71   20.58
   4   1  -1  734.86   19.60
   4  -1  -1  732.89   20.58
  -4  -1   0  739.09   19.11
   4   1   0  736.52   18.76
  -4   1   0  779.62   20.88
   4  -1   0  729.42   19.49
  -4   1  -1  607.86   18.08
   4   1   1  594.48   16.36
   4  -1   1  570.31   18.03
  -4  -1  -1  583.21   16.25
  -4  -1  -2 1127.87   21.89
  -4   1  -2 1117.07   24.37
  -4   1  -2 1129.82   28.26
  -4  -1  -2 1123.12   25.72
  -4  -1  -3 1006.55   20.84
  -4   1  -3  982.88   23.07
  -4   1  -3  936.18   26.09
  -4  -1  -3  897.52   23.26
  -4  -1  -4 1091.92   22.67
  -4   1  -4 1118.75   26.25
  -4  -1  -4  949.53   24.71
  -4   1  -4  961.51   27.01
  -4  -1  -5   50.54    5.31
   4  -1   5   60.81    7.81
  -4   1  -5   50.93    6.80
  -4  -1  -5   48.32    6.03
   4  -1   6 1060.52   31.07
   4   1   6 1040.15   28.27
  -4   1  -6 1138.50   32.29
  -4  -1  -6 1138.33   29.50
  -4  -1  -7 1629.10   46.44
  -4   1  -7 1614.73   39.49
  -4  -1  -7 1639.55   36.80
  -4  -1  -8   17.56    5.86
  -4  -1  -8   11.36    4.57
  -4   1  -8   15.62    5.10
  -4  -1  -9  143.63   15.62
  -4   1  -9  162.18   14.24
  -4  -1  -9  163.01   13.22
  -4  -1 -10  613.29   32.96
  -4   1 -10  587.60   32.27
  -4  -1 -10  643.52   27.13
  -4   1 -10  627.92   28.22
  -4  -1 -11   43.97   10.01
  -4   1 -11   28.48    9.40
  -4  -1 -11   47.53    8.28
  -4   1 -11   59.16    9.99
  -4   1 -12  272.47   24.12
  -4  -1 -12  241.85   22.85
  -4   1 -12  293.68   21.35
  -4  -1 -12  270.88   19.39
  -4  -1 -13  214.27   18.17
  -4   1 -13  244.69   23.40
  -4  -1 -13  264.30   24.95
  -4   1 -13  211.31   18.67
  -4   1 -14   13.31    6.37
  -4  -1 -14   13.06    6.48
  -4   1 -14   23.90   10.00
  -4  -1 -14   15.05    7.34
  -4   1 -15   57.29   11.42
  -4  -1 -15   69.05   11.35
  -4   1 -15   79.58   15.06
  -4  -1 -15   75.62   14.81
  -4   1 -16   -2.70    6.72
  -4  -1 -16    8.70    6.67
  -4   1 -16   -2.79    7.39
  -4  -1 -16  -10.98   10.01
  -4  -1 -17  117.29   15.75
  -4   1 -17   78.41   13.54
  -4  -1 -17  132.96   20.33
  -4   1 -17  115.71   18.49
  -4   1 -18  110.30   16.38
  -4   1 -18  142.20   22.34
  -4  -1 -18   87.64   18.41
  -4   1 -19   93.99   18.81
  -4  -1 -19   67.04   17.13
   4   2 -20   98.20   18.03
   4  -2 -20   64.54   15.22
   4   2 -19    0.36    8.82
   4  -2 -19   -9.29    9.09
   4  -2 -18  251.58   25.39
   4   2 -18  243.53   25.25
   4  -2 -17  404.17   30.89
   4   2 -17  471.60   34.08
   4   2 -16  123.96   17.78
   4  -2 -16  116.79   16.27
   4   2 -15  201.03   21.19
   4  -2 -15  150.40   18.28
   4  -2 -14   20.69    7.93
   4   2 -14   26.16    9.39
   4   2 -13   17.90    8.35
   4  -2 -13   12.34    6.64
   4   2 -12   33.05    9.38
   4  -2 -12   38.68    8.89
   4  -2 -11 1742.68   50.24
   4   2 -11 1681.15   50.18
   4  -2 -10  996.26   36.70
   4   2 -10 1012.59   37.51
   4   2  -9  788.49   31.89
   4  -2  -9  783.42   31.54
  -4   2   9  743.80   24.19
   4   2  -8    0.47    3.63
  -4   2   8    7.01    2.75
   4  -2  -8   10.20    5.38
   4  -2  -7  171.91   13.71
   4   2  -7  181.44   14.19
  -4   2   7  160.09    9.23
   4  -2  -6 1072.99   32.09
   4   2  -6 1137.41   33.16
  -4   2   6 1136.65   22.22
   4   2  -5    8.76    4.02
   4  -2  -5   17.46    5.14
   4   2  -4 4342.18   56.64
   4  -2  -4 4041.60   56.19
  -4  -2   3 1836.09   36.68
   4   2  -3 1832.95   34.73
   4  -2  -3 1934.06   36.78
  -4  -2   2 6549.66   63.95
  -4   2   2 6662.99   67.92
  -4  -2   1  848.15   21.18
  -4   2   1  845.63   23.19
   4  -2  -1  858.68   23.55
   4   2  -1  809.18   19.80
  -4  -2   0 4335.30   44.80
  -4   2   0 4271.69   49.52
   4   2   0 4224.01   42.56
   4  -2   0 4278.16   49.40
   4   2   1 1601.66   25.42
   4  -2   1 1638.15   31.76
  -4   2  -1 1572.97   29.97
  -4  -2  -1 1548.13   25.47
  -4  -2  -2 2690.49   31.96
  -4   2  -2 2578.48   38.17
  -4   2  -2 2635.91   45.04
  -4  -2  -2 2619.48   37.26
  -4   2  -3  351.51   15.00
  -4  -2  -3  369.93   12.12
  -4   2  -3  376.54   17.33
  -4  -2  -3  347.00   13.91
  -4   2  -4 1650.03   33.17
  -4  -2  -4 1709.67   26.65
  -4   2  -4 1785.46   38.72
  -4  -2  -4 1707.56   31.12
  -4  -2  -4 1589.62   38.85
  -4  -2  -5  108.55    7.33
  -4  -2  -5   95.10   10.70
   4  -2   5   99.74    9.89
  -4  -2  -5   89.86    7.63
  -4   2  -5  100.64    9.88
  -4  -2  -6   68.84    9.82
   4   2   6   63.69    6.98
  -4   2  -6   71.34    8.91
  -4  -2  -6   55.84    6.33
   4   2   7  145.34   10.88
  -4  -2  -7  164.60   15.21
  -4   2  -7  137.86   12.37
  -4  -2  -7  147.71   10.80
   4   2   8  377.58   18.73
  -4  -2  -8  372.82   24.02
  -4  -2  -8  389.96   18.45
  -4   2  -8  380.51   20.89
  -4  -2  -9 1398.49   47.56
  -4   2  -9 1415.21   41.67
  -4  -2  -9 1440.00   37.65
  -4   2 -10   42.90    8.67
  -4  -2 -10   35.55    6.94
  -4  -2 -11   55.11   11.31
  -4   2 -11   56.32   11.23
  -4  -2 -11   58.89    9.04
  -4   2 -11   38.73    7.97
  -4   2 -12   46.93    9.63
  -4  -2 -12   43.67    8.34
  -4   2 -12   48.37   11.02
  -4  -2 -12   54.16   11.42
  -4  -2 -13   67.43   10.29
  -4   2 -13   83.37   14.90
  -4  -2 -13   76.92   13.70
  -4   2 -13   51.32   10.65
  -4  -2 -14    8.18    5.02
  -4   2 -14    1.22    4.70
  -4   2 -14    3.39    7.66
  -4  -2 -14    7.68    5.86
  -4  -2 -15  103.33   13.66
  -4   2 -15   92.20   14.46
  -4  -2 -15  118.72   17.96
  -4  -2 -16   55.52   10.82
  -4   2 -16   47.47   11.00
  -4   2 -16   58.98   14.70
  -4  -2 -16   43.81   11.75
  -4   2 -17   10.13    8.33
  -4  -2 -17   -1.10    6.39
  -4   2 -17    0.62    7.83
  -4  -2 -17   -1.04    7.06
  -4   2 -18  135.55   19.74
  -4  -2 -18  152.99   21.05
  -4   2 -18  166.38   24.13
  -4   2 -19    9.11    8.69
  -4   2 -19   19.98   13.19
  -4  -2 -19    2.11    7.92
   4   3 -20   -3.01    9.43
   4  -3 -20    8.92    7.91
   4   3 -19  148.01   21.20
   4  -3 -19  173.46   22.38
   4   3 -18   18.23    8.97
   4  -3 -18   12.06    7.73
   4   3 -17  139.29   19.63
   4  -3 -17  162.20   20.02
   4   3 -16   43.35   10.26
   4  -3 -16   18.49    7.71
   4   3 -15   25.09    8.72
   4  -3 -15   19.00    8.37
   4   3 -14  215.20   21.30
   4  -3 -14  175.73   18.62
   4   3 -13  236.69   21.06
   4  -3 -13  215.58   19.49
   4  -3 -12  995.50   39.64
   4   3 -12  932.34   39.42
   4   3 -11   11.62    5.51
   4  -3 -11   16.54    6.74
   4   3 -10   11.68    6.37
   4  -3 -10    8.67    5.63
   4  -3  -9   41.15    8.05
  -4   3   9   30.55    5.39
   4   3  -8  626.98   27.08
   4  -3  -8  658.97   27.86
  -4   3   8  635.77   20.81
   4  -3  -7  306.11   18.01
  -4   3   7  318.72   13.45
   4   3  -6  706.86   26.02
   4  -3  -6  823.86   28.43
   4   3  -5  419.11   18.96
   4  -3  -5  479.62   20.64
   4   3  -4  237.88   13.53
   4  -3  -4  202.49   13.20
  -4  -3   3  726.86   22.95
   4   3  -3  773.13   22.45
   4  -3  -3  718.66   22.74
   4  -3  -2 6858.30   67.82
  -4   3   2 6909.82   69.53
  -4  -3   1  272.93   11.93
  -4  -3   1  298.16    9.85
  -4   3   1  291.58   14.10
   4   3  -1  286.04   11.85
   4  -3  -1  290.73   13.66
  -4  -3   0 4031.29   42.33
  -4  -3   0 3893.77   42.37
   4  -3   0 3852.13   49.68
  -4   3   0 3877.97   48.80
  -4  -3  -1 2631.59   31.81
   4   3   1 2541.79   30.61
  -4   3  -1 2694.38   40.64
   4  -3   1 2655.78   42.10
  -4  -3  -2 2460.29   29.39
  -4  -3  -2 2527.63   42.32
  -4  -3  -3  228.36    8.74
  -4   3  -3  233.71   12.70
  -4   3  -3  266.39   15.19
  -4  -3  -3  235.80   14.01
  -4  -3  -3  262.41   11.25
  -4  -3  -4 2714.09   31.06
  -4   3  -4 2770.02   49.91
  -4  -3  -4 2741.86   50.98
  -4  -3  -4 2647.23   36.32
  -4  -3  -5 1397.60   24.40
  -4  -3  -5 1362.92   27.31
  -4   3  -5 1362.47   36.44
  -4  -3  -6   28.43    6.53
   4   3   6   32.08    4.76
  -4  -3  -6   27.26    4.54
  -4   3  -6   36.06    7.46
   4   3   7  370.58   16.44
  -4  -3  -7  399.59   23.33
  -4  -3  -7  393.36   16.52
  -4   3  -7  403.44   21.41
   4   3   8 1700.12   37.84
  -4   3  -8 1758.06   45.67
  -4  -3  -8 1774.80   37.58
   4   3   9  268.38   16.30
  -4  -3  -9  263.41   20.70
  -4   3  -9  307.92   20.01
  -4  -3  -9  328.87   17.28
  -4  -3 -10   24.21    5.85
  -4  -3 -10   19.71    7.97
  -4   3 -10   16.55    6.90
  -4  -3 -11 1056.52   34.14
  -4  -3 -11  972.55   41.94
  -4   3 -11  956.42   38.47
  -4  -3 -12  218.59   16.22
  -4  -3 -12  279.42   23.68
  -4   3 -12  216.91   22.00
  -4   3 -12  221.36   19.76
  -4   3 -13   44.41    9.85
  -4  -3 -13   51.37    8.90
  -4  -3 -13   31.95   10.19
  -4   3 -13   62.53   13.19
  -4  -3 -14  179.87   16.44
  -4  -3 -14  155.05   18.95
  -4   3 -14  191.08   22.46
  -4   3 -14  197.55   20.13
  -4  -3 -15  154.62   15.57
  -4  -3 -15  174.40   21.17
  -4   3 -15  140.59   20.12
  -4   3 -15  157.45   18.32
  -4  -3 -16  152.78   16.24
  -4   3 -16  145.92   18.67
  -4  -3 -16  190.91   22.81
  -4   3 -16  170.76   22.56
  -4   3 -17   58.29   12.83
  -4   3 -17   45.13   12.81
  -4  -3 -17   45.08   12.98
  -4   3 -18    7.47    6.52
  -4   3 -18   17.01   11.00
  -4  -3 -18   12.16    8.41
  -4   3 -19   23.35   10.59
  -4   3 -19   12.46    9.84
  -4  -3 -19   16.03    9.46
   4  -4 -20  287.19   28.75
   4   4 -20  312.42   31.28
   4   4 -19   43.00   13.43
   4  -4 -19   54.67   13.32
   4   4 -18   90.41   16.56
   4  -4 -18   64.85   13.82
   4   4 -17   21.28   10.99
   4  -4 -17  -12.42    8.84
   4   4 -16    5.16    6.54
   4  -4 -16    7.01    6.35
   4   4 -15   26.06    8.57
   4  -4 -15   13.48    7.27
   4   4 -14   31.96    9.40
   4  -4 -14   48.37   10.42
   4  -4 -13  642.18   32.81
   4   4 -13  526.20   30.83
   4  -4 -12  115.54   13.46
   4   4 -12  107.08   14.38
   4   4 -11 1810.34   52.69
   4  -4 -11 1945.56   52.78
   4  -4 -10   91.45   11.75
   4   4 -10   78.15   11.38
   4   4  -9   15.64    5.58
  -4   4   9   18.18    4.81
   4  -4  -9    9.85    4.79
   4  -4  -8   89.97   10.60
   4   4  -8   78.64   10.16
  -4   4   8   87.35    8.28
   4   4  -7 2775.46   54.62
  -4   4   7 2671.89   40.61
   4  -4  -7 2698.07   53.68
   4   4  -6   11.76    4.29
   4  -4  -6   10.43    4.01
   4   4  -5    8.45    4.05
   4  -4  -5   13.57    4.86
  -4  -4   4 1568.10   36.48
   4   4  -4 1598.94   34.57
   4  -4  -4 1611.92   36.37
   4   4  -3  335.89   14.74
   4  -4  -3  367.66   16.96
   4   4  -2 1291.49   27.01
  -4  -4   2 1339.65   29.13
   4  -4  -2 1338.73   30.45
  -4  -4   1 1027.64   22.82
  -4  -4   1  980.51   16.99
   4   4  -1  940.02   20.74
  -4   4   1  947.22   25.73
   4  -4  -1 1008.71   25.68
  -4  -4   0  183.88    8.88
  -4  -4   0  172.38    8.65
   4   4   0  194.59    8.73
  -4   4   0  197.47   11.68
   4  -4   0  193.70   11.67
  -4  -4  -1 4669.19   50.84
   4  -4   1 4554.97   56.10
  -4  -4  -2  348.59   10.40
  -4   4  -2  315.81   14.67
  -4   4  -2  401.55   19.31
  -4  -4  -2  376.18   16.28
  -4  -4  -3  837.26   15.23
  -4  -4  -3  815.75   17.95
  -4  -4  -3  799.17   25.55
  -4   4  -3  860.71   28.45
  -4  -4  -4  700.12   14.56
  -4  -4  -4  726.22   25.95
  -4   4  -4  783.15   27.58
  -4  -4  -4  793.16   18.19
  -4  -4  -5    9.15    2.16
  -4  -4  -5    3.88    3.36
  -4  -4  -5    7.09    2.53
  -4   4  -5    4.89    4.32
  -4  -4  -6  441.69   22.76
   4   4   6  424.34   15.53
  -4   4  -6  414.47   21.42
  -4  -4  -6  426.86   15.26
   4   4   7  454.92   17.21
  -4  -4  -7  492.59   25.50
  -4   4  -7  474.48   24.08
  -4  -4  -7  447.73   16.68
  -4  -4  -8    6.94    3.81
  -4  -4  -8    2.79    4.15
   4   4   8    8.35    3.87
  -4   4  -8   10.32    5.85
   4   4   9  154.95   11.80
  -4  -4  -9  158.86   15.73
  -4  -4  -9  163.25   11.69
  -4   4  -9  173.23   15.61
  -4  -4 -10 1185.15   32.70
  -4  -4 -10 1240.34   45.07
  -4   4 -10 1281.32   44.45
  -4  -4 -11  514.13   22.84
  -4  -4 -11  473.92   28.98
  -4   4 -11  455.95   27.38
  -4  -4 -12   45.65    7.94
  -4  -4 -12   31.59    9.52
  -4   4 -12   42.25   10.14
  -4  -4 -13  183.42   15.52
  -4   4 -13  195.18   21.80
  -4  -4 -13  173.12   19.70
  -4   4 -13  174.78   18.48
  -4  -4 -14    9.34    4.69
  -4   4 -14   -3.27    6.12
  -4   4 -14   -4.22    6.72
  -4  -4 -14    9.17    6.66
  -4  -4 -15    3.37    4.48
  -4   4 -15    8.79    7.31
  -4  -4 -15   18.71    8.69
  -4   4 -15   16.59    8.65
  -4   4 -16   34.98   10.77
  -4  -4 -16   51.63    9.82
  -4   4 -16   43.88   13.31
  -4  -4 -16   37.07   11.69
  -4   4 -17  165.50   20.92
  -4  -4 -17  232.93   26.59
  -4   4 -17  170.38   23.32
  -4   4 -18   -9.56    7.50
  -4   4 -18   -4.62    8.82
  -4  -4 -18   -4.79    9.36
  -4   4 -19    1.52    7.64
  -4   4 -19    9.19    9.15
  -4   4 -20   -6.14    8.02
   4   5 -20   11.57    8.26
   4  -5 -20   -5.13    7.74
   4   5 -19   64.11   15.31
   4  -5 -19   57.42   14.24
   4   5 -18    0.76    7.31
   4  -5 -18    3.85    6.57
   4  -5 -17   76.29   14.06
   4   5 -17   51.51   12.46
   4  -5 -16  125.98   17.02
   4   5 -16   78.28   14.29
   4  -5 -15  150.75   16.90
   4   5 -15  163.65   19.29
   4  -5 -14  202.46   19.80
   4   5 -14  185.55   19.51
   4   5 -13   10.22    6.72
   4  -5 -13    6.84    4.86
   4  -5 -12   85.63   12.36
   4   5 -12   73.91   12.66
   4  -5 -11  445.30   25.86
   4   5 -11  421.15   26.26
   4  -5 -10 1223.21   41.08
   4   5 -10 1184.58   42.05
   4  -5  -9  136.38   13.45
   4   5  -9  152.72   14.91
   4   5  -8  201.71   15.96
  -4   5   8  198.05   12.47
   4  -5  -8  215.33   15.89
   4   5  -7 1731.59   43.51
   4  -5  -7 1689.27   42.57
   4   5  -6 1050.68   31.86
   4  -5  -6 1159.58   33.83
   4   5  -5    1.07    3.08
   4  -5  -5    5.10    3.74
  -4  -5   4    2.92    2.90
   4   5  -4    1.04    2.45
   4  -5  -4    2.30    3.55
  -4  -5   3  613.00   21.57
   4   5  -3  607.70   20.08
  -4  -5   2   71.46    6.84
   4   5  -2   60.32    5.97
   4  -5  -2   67.83    7.89
  -4  -5   1  344.77   13.35
   4   5  -1  331.40   12.35
   4  -5  -1  340.01   15.92
  -4  -5   0   21.68    3.11
  -4  -5   0   20.56    3.30
   4   5   0   26.14    3.62
   4  -5   0   20.64    4.81
  -4  -5  -1  604.49   14.24
  -4  -5  -1  608.14   18.29
   4   5   1  630.25   13.83
  -4  -5  -2 3128.26   29.08
  -4   5  -2 3211.99   56.09
  -4  -5  -3  471.78   10.52
  -4  -5  -3  496.80   19.85
  -4  -5  -3  466.05   12.16
  -4   5  -3  488.59   22.74
  -4  -5  -4  680.17   12.64
  -4  -5  -4  650.44   24.29
  -4   5  -4  711.83   27.30
  -4  -5  -4  684.66   15.10
  -4  -5  -5  435.67   11.08
  -4  -5  -5  423.14   20.86
  -4  -5  -5  432.13   12.73
  -4   5  -5  448.44   22.35
  -4  -5  -6    3.35    3.88
  -4  -5  -6    1.05    1.75
  -4   5  -6    1.88    3.71
  -4  -5  -7  182.76   15.38
   4   5   7  174.30   10.10
  -4   5  -7  175.78   15.32
  -4  -5  -7  168.95    9.48
  -4  -5  -8  610.80   28.94
   4   5   8  565.43   19.59
  -4   5  -8  625.20   29.35
  -4  -5  -8  608.02   19.60
  -4  -5  -9 2095.22   38.77
  -4  -5  -9 2112.19   56.09
   4   5   9 2054.24   40.49
  -4   5  -9 2095.21   55.26
  -4  -5 -10 1227.40   31.93
  -4  -5 -10 1282.57   45.74
   4   5  10 1201.59   34.03
  -4   5 -10 1296.19   44.96
  -4  -5 -11  651.41   24.72
  -4  -5 -11  684.93   35.25
  -4   5 -11  688.79   34.11
  -4  -5 -12  241.58   16.06
  -4  -5 -12  269.24   23.17
  -4   5 -12  222.21   20.56
  -4  -5 -13   30.62    6.59
  -4  -5 -13   30.97    9.30
  -4  -5 -14  515.99   25.40
  -4  -5 -14  571.55   35.65
  -4   5 -14  532.46   36.84
  -4   5 -14  508.18   32.47
  -4  -5 -15  239.21   18.28
  -4   5 -15  290.40   28.53
  -4  -5 -15  283.79   26.05
  -4   5 -15  203.36   21.67
  -4   5 -16   32.07   10.73
  -4  -5 -16   35.85   10.53
  -4   5 -16   31.40   10.79
  -4   5 -17   17.01    9.08
  -4   5 -17   17.73   10.42
  -4  -5 -17    0.34    6.72
  -4   5 -18   24.94   10.10
  -4   5 -18   29.57   12.29
  -4  -5 -18   55.48   15.08
  -4   5 -19   58.89   14.20
  -4   5 -19   38.66   13.52
  -4   5 -20  -10.10   10.09
   4   6 -20  124.44   21.49
   4  -6 -20   88.78   17.21
   4   6 -19  208.59   25.48
   4  -6 -19  219.72   24.30
   4   6 -18   74.64   15.67
   4  -6 -18   44.69   11.99
   4   6 -17   34.15   10.60
   4  -6 -17   34.74   10.16
   4   6 -16    7.39    6.46
   4  -6 -16    7.91    8.13
   4   6 -15   36.26   10.45
   4  -6 -15   54.77   10.82
   4   6 -14   57.81   11.85
   4  -6 -14   53.06   11.55
   4   6 -13   30.99    8.85
   4   6 -13   56.51    7.07
   4  -6 -13   46.56    9.81
   4   6 -12    1.01    5.86
   4   6 -12   -1.29    2.47
   4  -6 -12   -0.46    4.55
   4   6 -11   10.54    6.20
   4  -6 -11   34.99    9.20
   4   6 -11   24.32    4.39
   4   6 -10   64.16   11.00
   4   6 -10   72.78    6.04
   4  -6 -10   91.49   12.16
   4   6  -9  215.10   17.43
   4  -6  -9  206.21   16.44
   4   6  -8   84.27   10.77
   4  -6  -8   84.46   10.13
   4   6  -7  217.56   15.80
   4  -6  -7  232.14   16.00
   4   6  -6   17.68    5.36
   4  -6  -6    4.64    3.73
   4   6  -5 2927.58   50.52
   4  -6  -5 2974.50   52.06
   4   6  -4 1234.33   30.77
   4  -6  -4 1260.05   33.36
   4   6  -3 4850.56   56.91
  -4  -6   3 4943.34   60.74
   4   6  -2  883.98   22.16
  -4  -6   2  976.46   24.83
  -4  -6   1 1011.17   22.99
   4   6  -1  990.43   21.07
  -4  -6   0   11.40    2.41
   4  -6   0   10.59    3.16
   4   6   0   10.65    2.27
  -4  -6  -1 1977.77   25.04
  -4  -6  -1 2012.27   33.34
   4   6   1 1969.39   22.86
  -4  -6  -2   57.21    3.72
  -4  -6  -2   69.26    7.28
  -4  -6  -3  884.85   12.58
  -4  -6  -3  885.15   26.32
  -4  -6  -3  923.53   14.51
  -4  -6  -4 3168.88   23.03
  -4   6  -4 3234.37   60.19
  -4  -6  -4 3156.80   26.38
  -4  -6  -5 1172.34   15.55
  -4  -6  -5 1164.84   34.62
  -4  -6  -5 1150.32   17.73
  -4  -6  -6  390.14   10.90
  -4  -6  -6  372.75   20.85
  -4  -6  -6  336.57   10.79
  -4   6  -6  360.57   21.48
  -4  -6  -7   43.18    4.42
   4   6   7   42.61    4.99
  -4  -6  -7   44.30    7.54
  -4   6  -7   37.85    7.98
  -4  -6  -8  744.78   20.13
  -4  -6  -8  742.99   32.06
   4   6   8  697.17   20.42
  -4   6  -8  708.20   31.76
  -4  -6  -9 1009.13   25.26
  -4  -6  -9 1108.88   40.66
   4   6   9  993.93   26.93
  -4   6  -9 1042.56   39.51
  -4  -6 -10  188.55   11.99
  -4  -6 -10  229.36   19.73
   4   6  10  182.33   13.04
  -4   6 -10  193.89   18.21
  -4  -6 -11 1531.51   36.11
  -4  -6 -11 1486.26   51.00
  -4   6 -11 1436.26   50.54
  -4  -6 -12 1025.81   31.26
  -4  -6 -12 1023.68   43.74
  -4   6 -12  960.71   42.54
  -4  -6 -13    9.28    4.30
  -4  -6 -13   18.93    7.92
  -4   6 -13    4.56    6.38
  -4  -6 -14   13.78    5.17
  -4   6 -14   10.95    6.76
  -4  -6 -14    3.04    6.27
  -4  -6 -15  274.55   25.69
  -4   6 -15  314.07   30.04
  -4   6 -15  241.35   23.82
  -4   6 -16   14.77    9.18
  -4  -6 -16   13.24    8.33
  -4   6 -16   12.03    9.09
  -4   6 -17   91.99   16.62
  -4  -6 -17   91.63   16.62
  -4   6 -17   86.34   17.68
  -4   6 -18   69.50   15.07
  -4   6 -18   35.11   12.92
  -4  -6 -18   89.90   18.18
  -4   6 -19   28.73   11.73
  -4   6 -19    8.46   10.91
  -4  -6 -19   32.43   12.32
  -4   6 -20    1.20    7.60
   4  -7 -20   86.60   16.34
   4   7 -19   45.11   14.14
   4  -7 -19   46.83   13.31
   4   7 -18    8.27    8.49
   4  -7 -18   10.38    6.90
   4   7 -17    8.71    8.64
   4  -7 -17    2.69    6.01
   4  -7 -16  126.20   16.75
   4   7 -16  107.45   17.87
   4  -7 -15  388.37   27.84
   4   7 -15  371.18   29.07
   4   7 -14   76.52   13.14
   4  -7 -14  107.38   14.57
   4   7 -14   94.42    9.53
   4   7 -13    0.51    5.39
   4   7 -13    0.94    2.53
   4  -7 -13   -0.11    5.32
   4   7 -12   37.83    9.12
   4   7 -12   39.23    5.63
   4  -7 -12   42.28    8.89
   4   7 -11  116.48   14.68
   4   7 -11  140.25    9.39
   4  -7 -11  129.13   14.21
   4   7 -10  141.32   14.86
   4   7 -10  156.87    9.07
   4  -7 -10  169.27   15.59
   4   7  -9    9.55    5.77
   4  -7  -9    0.83    3.70
   4   7  -8  409.41   22.83
   4  -7  -8  406.76   22.23
   4   7  -7   15.95    5.33
   4   7  -7   12.87    1.77
   4  -7  -7   18.52    5.11
   4  -7  -6  823.62   29.03
   4   7  -6  773.07   28.10
   4  -7  -5  875.51   29.33
   4   7  -5  886.21   28.51
   4  -7  -4   33.08    6.67
   4   7  -4   25.88    4.83
   4  -7  -3 4170.81   61.02
   4   7  -3 4049.69   52.19
   4   7  -2   19.70    3.65
  -4  -7   2   21.98    4.24
   4   7  -2   27.36    3.38
   4  -7  -2   16.12    5.27
   4   7  -1 1127.03   22.44
  -4  -7   1 1140.11   24.60
   4   7  -1 1153.67   22.90
   4  -7  -1 1212.46   32.14
  -4  -7   0  528.33   14.89
   4   7   0  514.04   17.18
   4  -7   0  527.35   21.50
   4   7   0  517.45   13.15
  -4  -7  -1 1219.36   19.23
   4   7   1 1202.85   28.46
  -4   7  -1 1183.39   36.75
   4   7   1 1247.16   17.31
  -4  -7  -2   32.13    2.60
  -4   7  -2   27.07    6.78
  -4  -7  -3 4688.01   60.95
  -4   7  -3 4600.82   72.58
  -4  -7  -4 2818.29   50.31
  -4   7  -4 2739.24   56.41
  -4  -7  -5  221.73   15.22
  -4   7  -5  253.91   18.37
  -4  -7  -6  767.26   13.49
  -4  -7  -6  754.37   12.37
  -4  -7  -6  724.79   28.80
  -4   7  -6  773.50   32.34
  -4  -7  -7  104.22    5.95
  -4  -7  -7   92.40   11.06
   4   7   7  113.33    6.80
  -4  -7  -8  294.42   11.58
   4   7   8  288.53   12.34
  -4  -7  -8  298.43   20.43
  -4   7  -8  274.79   20.38
  -4  -7  -9   -1.61    2.27
   4   7   9   -0.54    2.65
  -4  -7  -9    0.59    4.85
  -4   7  -9   -9.98    7.43
  -4  -7 -10  385.77   15.99
  -4  -7 -10  415.93   25.85
   4   7  10  401.14   18.30
  -4   7 -10  431.28   27.53
  -4  -7 -11    1.91    2.80
  -4  -7 -11    7.93    6.25
  -4   7 -11    3.62    6.53
  -4  -7 -12   88.35    9.41
  -4  -7 -12  111.19   14.96
  -4   7 -12  111.85   15.59
  -4  -7 -13   42.85    7.30
  -4  -7 -13   39.22   10.87
  -4   7 -13   38.51   11.41
  -4  -7 -14   12.56    4.98
  -4   7 -14    7.55    5.71
  -4  -7 -14   15.56    7.25
  -4  -7 -15  115.11   16.89
  -4   7 -15   81.42   13.64
  -4   7 -16   52.36   13.13
  -4  -7 -16   60.08   14.31
  -4   7 -16   40.69   12.76
  -4   7 -17    3.85    9.13
  -4  -7 -17    4.15    6.31
  -4   7 -17    0.35    7.45
  -4   7 -18   14.96    9.86
  -4   7 -18   15.59    9.05
  -4   7 -19    9.23    8.11
  -4   7 -19   50.84   16.06
  -4   7 -20   51.49   14.05
   4  -8 -20   29.67   11.29
   4   8 -19  -13.35   10.46
   4  -8 -19   -5.59    8.16
   4   8 -18    3.73    8.17
   4  -8 -18   23.74    9.96
   4   8 -17   -2.96    7.40
   4  -8 -17   13.63    7.35
   4   8 -16   42.14   11.64
   4  -8 -16   51.64   11.82
   4   8 -15   20.44    7.71
   4  -8 -15   28.71    9.23
   4   8 -14   15.10    8.04
   4   8 -14   12.81    4.52
   4  -8 -14   -2.24    5.71
   4   8 -13    0.25    2.85
   4  -8 -13    0.53    4.82
   4   8 -12  160.87   17.99
   4   8 -12  146.86   10.51
   4  -8 -12  179.72   17.21
   4   8 -11  225.87   19.86
   4   8 -11  253.51   12.66
   4  -8 -11  277.84   20.39
   4   8 -10 1512.87   49.08
   4   8 -10 1480.77   28.18
   4  -8 -10 1494.00   45.22
   4   8  -9  205.42   17.08
   4  -8  -9  205.80   16.72
   4   8  -8   24.04    6.16
   4  -8  -8   22.02    5.52
   4   8  -7   19.76    5.88
   4   8  -7    6.04    1.65
   4  -8  -7   13.41    5.22
   4   8  -6   65.82    9.01
   4  -8  -6   67.12    8.73
   4   8  -5   33.22    6.10
   4  -8  -5   40.94    7.37
   4   8  -4  668.78   23.08
   4  -8  -4  697.04   25.43
   4   8  -4  725.76   11.59
   4   8  -3   87.93    7.99
   4  -8  -3   68.67    8.31
   4   8  -3   79.43    4.70
  -4  -8   3   99.08    9.04
   4   8  -2 1890.10   32.81
   4  -8  -2 1884.20   41.02
   4   8  -2 1882.38   26.32
  -4  -8   2 1972.98   35.79
   4   8  -1    1.06    1.64
  -4  -8   1   -0.06    2.06
   4  -8  -1    4.30    3.65
   4   8  -1    2.85    1.92
   4   8   0   27.08    3.34
   4   8   0   27.57    4.38
  -4  -8   0   31.03    3.77
  -4   8  -1   10.79    5.91
   4   8   1   14.68    3.51
  -4  -8  -1   14.50    2.36
  -4   8  -2 5413.57   80.15
   4   8   2 5107.12   66.12
  -4   8  -3  536.95   25.81
  -4  -8  -4   42.96    6.90
  -4   8  -4   31.32    7.67
  -4  -8  -5    2.24    3.17
  -4   8  -5    5.57    5.40
  -4  -8  -6   88.32   10.56
  -4   8  -6   93.35   11.90
  -4  -8  -7  227.81    7.22
  -4  -8  -7  241.48    7.43
  -4  -8  -7  215.90   16.96
  -4   8  -7  227.47   18.79
  -4  -8  -8  469.64   12.90
  -4  -8  -8  475.14   25.78
   4   8   8  447.64   14.01
  -4   8  -8  454.33   27.10
  -4  -8  -9  848.92   19.86
  -4  -8  -9  903.72   36.74
   4   8   9  863.06   22.19
  -4   8  -9  799.03   36.41
  -4  -8 -10  310.89   13.57
   4   8  10  300.01   15.03
  -4  -8 -10  356.75   24.29
  -4   8 -10  305.35   23.64
  -4  -8 -11  208.09   12.16
  -4  -8 -11  220.92   20.21
  -4   8 -11  175.42   18.68
  -4  -8 -12   16.58    4.55
  -4   8 -12    7.50    6.54
  -4  -8 -13    1.68    2.94
  -4  -8 -13   12.41    7.53
  -4   8 -13   12.37    7.57
  -4  -8 -14   65.24   13.22
  -4   8 -14   58.57   13.31
  -4  -8 -15  211.31   21.90
  -4   8 -15  211.01   23.09
  -4   8 -16   -1.06    5.90
  -4   8 -16   -4.42    8.13
  -4  -8 -16    6.98    8.26
  -4   8 -17   17.30    9.46
  -4   8 -17  -12.51   10.96
  -4   8 -18   21.11   11.10
  -4   8 -18   14.67   11.61
  -4   8 -19   34.92   12.91
  -4   8 -19   64.91   16.53
  -4   8 -20  -16.04   11.63
   4  -9 -20   63.95   14.15
   4   9 -19   16.46    9.63
   4  -9 -19   33.01   11.89
   4   9 -18   12.00    7.04
   4  -9 -18    6.65    7.49
   4   9 -17   14.58    9.10
   4  -9 -17   25.32    9.23
   4   9 -16   49.00   12.65
   4  -9 -16   15.32    7.05
   4   9 -15   15.26    8.19
   4  -9 -15   -9.00    8.69
   4   9 -14  138.73   18.18
   4  -9 -14  213.12   20.02
   4   9 -13    4.42    5.87
   4   9 -13   -1.97    2.99
   4  -9 -13   -1.03    5.33
   4   9 -12  201.61   20.19
   4   9 -12  216.46   12.79
   4  -9 -12  220.66   19.32
   4   9 -11  159.37   10.63
   4  -9 -11  130.05   14.46
   4   9 -10   21.15    7.69
   4   9 -10   15.35    3.70
   4  -9 -10   16.14    6.53
   4   9  -9   28.96    7.27
   4   9  -9   29.87    4.35
   4  -9  -9   31.87    7.79
   4  -9  -8 1579.22   43.61
   4   9  -8 1509.16   44.77
   4  -9  -7  116.23   12.00
   4   9  -7  108.45   11.88
   4  -9  -6  400.51   20.92
   4   9  -6  333.61   19.11
   4  -9  -5  895.91   29.86
   4   9  -5  926.90   29.85
   4  -9  -4  176.25   13.60
   4   9  -4  176.35   12.45
   4   9  -3  984.81   26.56
   4  -9  -3  928.72   29.44
   4   9  -3  991.66   18.05
  -4  -9   3 1030.95   29.11
   4   9  -2 1340.93   28.21
   4   9  -2 1439.40   24.38
  -4  -9   2 1372.18   31.01
   4   9  -1 1235.19   24.08
   4  -9  -1 1237.06   34.85
   4   9  -1 1230.73   25.10
  -4  -9   1 1277.21   26.66
   4   9   0 1344.04   21.36
   4  -9   0 1334.55   35.79
   4   9   0 1350.91   29.12
  -4  -9   0 1276.83   23.39
  -4   9  -1  389.32   23.00
   4   9   1  404.12   17.63
  -4  -9  -1  392.92   10.56
  -4   9  -2  124.05   13.54
   4   9   2  142.92   11.44
  -4   9  -3   81.92   11.28
  -4   9  -4  649.21   29.28
  -4   9  -5   -6.05    5.46
  -4   9  -6  141.42   14.93
  -4  -9  -7   -0.94    3.35
  -4   9  -7   -5.36    6.12
  -4  -9  -8   11.43    2.09
  -4  -9  -8   17.53    6.06
   4   9   8    6.32    1.95
  -4   9  -8    6.95    5.77
  -4  -9  -9   24.87    3.25
  -4  -9  -9   26.50    7.65
   4   9   9   17.07    3.37
  -4   9  -9   19.70    7.33
  -4  -9 -10  159.73    9.03
  -4  -9 -10  137.56   15.10
  -4   9 -10  153.53   17.27
  -4  -9 -11   -2.33    2.78
  -4  -9 -11   -5.76    6.18
  -4   9 -11    2.70    5.82
  -4  -9 -12    7.61    3.44
  -4  -9 -12    1.26    5.32
  -4   9 -12    4.80    5.95
  -4  -9 -13   55.98   11.44
  -4   9 -13   68.09   13.70
  -4   9 -14  128.45   18.50
  -4   9 -15   80.34   15.61
  -4   9 -16   84.82   17.11
  -4   9 -17  102.40   19.20
  -4   9 -17   95.25   18.00
  -4   9 -18    4.18    9.30
  -4   9 -18    9.88   10.63
  -4   9 -19   -3.48    7.69
  -4   9 -19    1.92    9.92
  -4   9 -20   27.42   12.73
   4 -10 -20   65.19   14.46
   4  10 -19   -1.51    8.66
   4 -10 -19   -7.03    8.54
   4  10 -18    5.87    7.23
   4 -10 -18    4.44    6.02
   4  10 -17   16.60    8.73
   4 -10 -17   12.20    7.32
   4  10 -16   36.55   12.58
   4 -10 -16   46.60   11.40
   4  10 -15   12.24    9.00
   4 -10 -15    3.26    6.65
   4  10 -14    8.92    6.79
   4 -10 -14   11.12    6.31
   4  10 -13   36.18    6.11
   4 -10 -13   33.85    8.63
   4  10 -12   99.27   14.27
   4  10 -12  108.21    9.70
   4 -10 -12   97.22   13.15
   4  10 -11   -0.66    6.30
   4  10 -11   18.23    4.72
   4 -10 -11    4.74    4.61
   4  10 -10   87.96   12.72
   4  10 -10   60.90    6.66
   4 -10 -10   64.52   10.40
   4 -10  -9   27.62    7.15
   4  10  -9   34.24    8.03
   4 -10  -8   22.68    6.63
   4  10  -8   27.15    7.17
   4 -10  -7  675.42   28.19
   4  10  -7  675.02   29.02
   4 -10  -6 2452.56   52.24
   4  10  -6 2447.57   51.64
   4 -10  -5    1.69    3.42
   4  10  -5    3.88    3.65
   4 -10  -4    4.30    3.89
   4  10  -4   -1.52    2.83
   4 -10  -3   75.93    9.65
   4  10  -3   73.20    7.77
  -4 -10   3   72.00    8.24
   4  10  -2  207.45   11.52
   4 -10  -2  226.00   15.66
   4  10  -2  202.63    9.78
   4  10  -1  151.57    8.62
   4  10  -1  154.18    9.41
  -4 -10   1  148.88    9.49
   4  10   0 2012.47   26.56
   4  10   0 2027.71   36.51
  -4  10   0 2024.13   52.88
  -4 -10   0 2054.54   29.93
  -4  10  -1  134.71   13.76
   4  10   1  130.44   10.26
  -4 -10  -1  130.09    6.21
  -4  10  -2  867.11   33.96
  -4  10  -3 1131.70   39.14
  -4  10  -4    3.48    5.34
  -4  10  -5   -1.63    5.80
  -4  10  -6   -0.44    4.79
  -4  10  -7  118.62   15.00
  -4 -10  -8    1.05    0.89
  -4 -10  -8    0.02    0.74
  -4  10  -8    2.59    5.93
  -4 -10  -9  787.03   14.66
   4  10   9  793.39   17.04
  -4 -10 -10   71.47    5.54
  -4  10 -10   73.22   13.11
  -4 -10 -11  330.98   13.13
  -4  10 -11  327.71   26.58
  -4  10 -12   28.61   10.96
  -4  10 -13   50.85   11.99
  -4  10 -14    2.72    6.46
  -4  10 -15   29.00    9.67
  -4  10 -16   -6.26    8.24
  -4  10 -17   18.52    9.48
  -4  10 -17   18.90    9.79
  -4  10 -18   61.68   14.67
  -4  10 -18  119.28   23.08
  -4  10 -19   27.55   13.29
  -4  10 -19    0.53    9.34
   4 -11 -20    9.73    7.62
   4  11 -19   11.21    9.39
   4 -11 -19   12.95    8.41
   4  11 -18    1.51    7.29
   4 -11 -18   22.58   10.00
   4  11 -17    0.51    6.88
   4 -11 -17    4.39    6.77
   4  11 -16   27.22   10.85
   4 -11 -16   12.24    7.63
   4  11 -15  101.43   16.55
   4 -11 -15  135.57   17.06
   4  11 -14   58.33   12.49
   4 -11 -14   66.06   11.87
   4  11 -13  241.16   23.38
   4  11 -13  242.21   15.34
   4 -11 -13  264.81   21.66
   4  11 -12   -1.49    5.61
   4  11 -12   11.17    4.52
   4 -11 -12    1.58    4.54
   4  11 -11   10.57    4.81
   4  11 -11    0.18    2.69
   4 -11 -11   12.37    5.94
   4 -11 -10  123.70   13.55
   4  11 -10  108.80   14.54
   4 -11  -9  182.63   16.34
   4  11  -9  187.73   17.35
   4 -11  -8  272.14   18.78
   4  11  -8  274.20   19.85
   4 -11  -7   34.52    7.12
   4  11  -7   24.93    6.95
   4 -11  -6  223.27   16.19
   4  11  -6  228.90   16.34
   4 -11  -5   60.28    8.87
   4  11  -5   67.36    8.57
   4 -11  -4  170.55   13.41
   4  11  -4   99.60   10.07
   4 -11  -3   65.22    8.74
   4  11  -3   49.03    6.60
  -4 -11   3   54.06    7.45
   4  11  -2 1012.90   25.43
   4 -11  -2  996.51   32.28
   4  11  -2  970.16   22.30
  -4 -11   2  967.31   26.67
   4  11  -1  391.54   14.05
   4 -11  -1  323.36   19.98
   4  11  -1  352.29   14.69
  -4 -11   1  348.27   14.45
   4  11   0  235.76    9.39
   4  11   0  226.25   12.89
  -4  11   0  220.89   18.56
  -4 -11   0  229.77   10.50
   4  11   1  280.31   15.20
  -4  11  -1  303.82   21.11
  -4 -11  -1  316.71    9.73
  -4  11  -2  739.45   32.18
  -4  11  -3  615.98   30.01
  -4  11  -4 2052.28   54.55
  -4  11  -5  735.25   33.34
  -4  11  -6    5.16    6.09
  -4  11  -7   15.61    7.67
  -4  11  -8  267.99   22.42
  -4 -11  -9   11.40    1.64
   4  11   9    9.77    1.91
  -4  11  -9   11.42    6.72
  -4 -11 -10  552.98   13.03
  -4  11 -10  528.56   32.86
  -4  11 -11   17.10    7.41
  -4  11 -12   12.63    9.00
  -4  11 -13   -5.83    7.70
  -4  11 -14   29.01   10.58
  -4  11 -15   35.83   10.95
  -4  11 -16    1.23    7.56
  -4  11 -17   42.17   13.28
  -4  11 -18   15.88    9.48
  -4  11 -18   22.10   12.19
  -4  11 -19   85.77   19.75
   4 -12 -20  131.37   20.00
   4  12 -19   25.46   13.94
   4 -12 -19   14.17    8.89
   4  12 -18    9.03    9.47
   4 -12 -18   10.27    7.72
   4  12 -17  -16.31   11.91
   4 -12 -17   -7.62    6.88
   4  12 -16  118.12   18.71
   4 -12 -16  135.22   18.31
   4  12 -15    3.05    6.01
   4 -12 -15   23.57    8.17
   4  12 -14  110.33   17.49
   4 -12 -14   85.01   13.17
   4  12 -13  398.84   29.87
   4 -12 -13  505.65   29.98
   4  12 -12  223.61   21.36
   4  12 -12  220.87   14.63
   4 -12 -12  181.57   17.57
   4 -12 -11   17.52    6.85
   4  12 -11   23.78    8.67
   4 -12 -10  145.57   14.81
   4  12 -10  150.22   16.46
   4 -12  -9  220.90   17.78
   4  12  -9  299.19   22.08
   4 -12  -8  222.23   17.22
   4  12  -8  213.35   17.78
   4 -12  -7  563.08   26.22
   4  12  -7  508.64   25.55
   4 -12  -6  120.65   12.95
   4  12  -6  109.75   11.76
   4 -12  -5  307.98   19.43
   4  12  -5  192.24   14.64
   4 -12  -4   43.84    7.95
   4  12  -4   48.21    7.05
   4 -12  -3  748.66   29.51
   4  12  -3  676.58   23.33
  -4 -12   3  697.42   25.11
   4 -12  -2    9.24    4.92
   4  12  -2    8.54    3.02
  -4 -12   2    4.31    3.07
   4  12  -1  593.17   17.89
   4 -12  -1  641.54   26.39
  -4 -12   1  599.03   19.57
   4  12   0  265.13   10.21
   4  12   0  252.58   13.99
  -4 -12   0  268.98   11.56
  -4  12  -1   69.02   11.50
  -4 -12  -1   84.58    5.40
  -4  12  -2  319.56   22.07
  -4  12  -3 1387.59   45.85
  -4  12  -4 1032.04   40.35
  -4  12  -5 1520.05   49.71
  -4  12  -6  957.98   40.26
  -4  12  -7  718.43   35.78
  -4  12  -8   17.68    8.52
  -4  12  -9   28.48    8.92
  -4  12 -10   29.91    9.06
  -4  12 -11  326.86   27.04
  -4  12 -12   75.85   15.15
  -4  12 -13   10.46    6.45
  -4  12 -14   11.33    8.67
  -4  12 -15   15.32    9.23
  -4  12 -16  -13.39    9.05
  -4  12 -17   36.70   12.86
  -4  12 -18   12.14    8.58
  -4  12 -18   39.04   15.41
  -4  12 -19  112.30   21.26
   4 -13 -20   19.83   10.68
   4 -13 -19    5.94    8.22
   4 -13 -18  141.17   19.53
   4  13 -18  136.21   21.86
   4 -13 -17  170.25   20.44
   4  13 -17  122.57   19.95
   4 -13 -16   -5.99    7.22
   4  13 -16   13.37    9.59
   4 -13 -15    0.47    5.97
   4  13 -15    4.98    7.60
   4 -13 -14   70.65   13.10
   4  13 -14   63.43   13.44
   4 -13 -13   47.18   10.20
   4  13 -13   19.56    9.47
   4 -13 -12   67.19   11.69
   4  13 -12   77.41   13.67
   4 -13 -11   51.20    9.99
   4  13 -11   30.14    8.89
   4 -13 -10  296.01   21.11
   4  13 -10  272.93   22.69
   4 -13  -9   67.86   10.16
   4  13  -9   92.76   12.64
   4 -13  -8   64.00   10.29
   4  13  -8   65.70   10.40
   4 -13  -7   12.17    5.37
   4  13  -7   32.46    7.22
   4 -13  -6    7.24    5.36
   4  13  -6   -6.90    5.36
   4 -13  -5   81.23   11.07
   4  13  -5   78.49    9.58
   4 -13  -4  337.74   20.52
   4  13  -4  310.42   17.56
   4 -13  -3 1191.30   36.68
   4  13  -3 1123.28   30.77
   4 -13  -2  254.45   17.50
   4  13  -2  222.42   12.74
  -4 -13   2  221.28   13.54
   4  13  -1  255.38   12.26
  -4  13   1  261.95   21.62
  -4 -13   1  262.70   13.33
   4  13   0  509.09   14.72
  -4  13   0  571.99   29.90
  -4 -13   0  541.77   16.71
  -4  13  -1   21.58    8.55
  -4 -13  -1   17.21    2.92
  -4  13  -2  500.77   28.34
  -4  13  -3   18.70    7.57
  -4  13  -4  409.26   26.47
  -4  13  -5   56.36   11.57
  -4  13  -6  651.62   34.39
  -4  13  -7  433.94   28.64
  -4  13  -8   39.24   10.71
  -4  13  -9  157.88   18.23
  -4  13 -10  111.59   16.80
  -4  13 -11  223.33   22.56
  -4  13 -12    1.37    7.55
  -4  13 -13   74.61   14.89
  -4  13 -14   -1.09    7.51
  -4  13 -15    4.89    6.84
  -4  13 -16   16.34   10.56
  -4  13 -17   34.50   13.09
  -4  13 -18   24.44   10.95
   4 -14 -19    6.06    6.88
   4 -14 -18   -0.91    7.12
   4  14 -18    0.49    8.52
   4 -14 -17   99.16   15.81
   4  14 -17   93.69   18.00
   4 -14 -16   12.93    7.66
   4  14 -16   -0.13    7.36
   4 -14 -15   63.87   11.66
   4  14 -15   61.12   14.17
   4 -14 -14    8.12    6.25
   4  14 -14    5.72    7.19
   4 -14 -13   33.93    9.56
   4  14 -13   51.76   13.39
   4 -14 -12    0.87    5.25
   4  14 -12   -6.63    6.70
   4 -14 -11  106.24   13.81
   4  14 -11  103.83   15.26
   4 -14 -10  564.34   28.91
   4  14 -10  504.69   30.25
   4 -14  -9   10.37    5.93
   4  14  -9   22.44    7.93
   4 -14  -8  193.59   17.41
   4  14  -8  172.66   16.83
   4 -14  -7  299.11   20.18
   4  14  -7  256.99   20.46
   4 -14  -6   15.48    5.74
   4  14  -6   15.60    5.88
   4 -14  -5   33.06    7.48
   4  14  -5   40.63    7.23
   4 -14  -4  371.66   21.60
   4  14  -4  375.16   19.81
   4 -14  -3   24.31    7.09
   4  14  -3   23.62    5.33
   4 -14  -2   22.55    6.86
   4  14  -2   11.76    3.70
  -4 -14   2   11.02    4.37
   4  14  -1   39.65    5.47
  -4  14   1   38.41    9.42
  -4 -14   1   36.18    5.53
   4  14   0  333.36   12.56
  -4  14   0  379.32   25.46
  -4 -14   0  350.65   13.89
  -4 -14  -1  311.05   10.72
  -4  14  -1  283.14   21.43
  -4  14  -2 1026.25   40.79
  -4  14  -3   30.09    9.34
  -4  14  -4  137.13   16.09
  -4  14  -5   85.95   13.31
  -4  14  -6  632.13   34.45
  -4  14  -7   77.63   13.51
  -4  14  -8  187.28   20.37
  -4  14  -9   92.72   15.88
  -4  14 -10    5.70    6.23
  -4  14 -11   15.39    8.58
  -4  14 -12    1.33    6.33
  -4  14 -13   67.27   14.80
  -4  14 -14   45.93   14.05
  -4  14 -15    7.04    9.64
  -4  14 -16   66.10   15.55
  -4  14 -17    2.87    7.64
  -4  14 -18   40.70   15.22
   4 -15 -19   -0.97    6.66
   4 -15 -18    3.92    6.66
   4  15 -18   -0.10    8.61
   4 -15 -17   24.46   10.27
   4  15 -17   15.28    9.66
   4 -15 -16    3.32    5.77
   4  15 -16    3.07    7.80
   4 -15 -15  107.83   15.53
   4  15 -15  116.90   18.80
   4 -15 -14  148.13   17.68
   4  15 -14  108.49   17.43
   4 -15 -13  218.72   20.14
   4  15 -13  240.52   23.77
   4 -15 -12   -1.65    6.03
   4  15 -12    9.64    7.28
   4 -15 -11  339.75   23.16
   4  15 -11  376.00   27.92
   4 -15 -10   42.97    9.05
   4  15 -10   35.88   10.30
   4 -15  -9 1227.01   43.26
   4  15  -9 1107.89   43.87
   4 -15  -8   65.10   10.67
   4  15  -8   51.91   10.46
   4 -15  -7   15.64    6.61
   4  15  -7   11.82    6.18
   4 -15  -6 1831.48   48.40
   4  15  -6 1738.55   47.71
   4 -15  -5    4.25    4.26
   4  15  -5    5.00    4.20
   4 -15  -4  132.53   13.45
   4  15  -4  151.21   13.01
   4 -15  -3    8.24    5.66
   4  15  -3   -2.29    4.25
   4  15  -2   50.84    6.60
  -4 -15   2   70.84    8.62
   4  15  -1   16.30    3.65
  -4  15   1   18.98    9.09
  -4 -15   1    9.69    3.62
   4  15   0  155.26    9.04
  -4  15   0  134.67   16.65
  -4 -15   0  144.27    9.55
  -4 -15  -1  272.29   10.71
  -4  15  -1  251.27   21.64
  -4  15  -2  413.86   27.00
  -4  15  -3   56.11   11.44
  -4  15  -4  936.27   40.37
  -4  15  -5  599.11   33.24
  -4  15  -6  197.80   20.40
  -4  15  -7   51.06   11.78
  -4  15  -8   36.93   10.64
  -4  15  -9  916.45   44.68
  -4  15 -10  117.52   17.71
  -4  15 -11   86.16   15.66
  -4  15 -12  111.77   17.75
  -4  15 -13   -0.68    6.88
  -4  15 -14    0.44    7.59
  -4  15 -15    8.31    8.77
  -4  15 -16   30.04   11.80
  -4  15 -17    1.83    8.97
  -4  15 -18   -6.52    9.60
   4 -16 -19   -2.35    7.06
   4 -16 -18    2.37    7.07
   4  16 -18    1.09    7.49
   4 -16 -17  153.25   19.15
   4  16 -17  180.83   25.33
   4 -16 -16   70.40   13.43
   4  16 -16   65.33   14.88
   4 -16 -15  162.03   18.91
   4  16 -15  159.75   21.74
   4 -16 -14  105.24   15.39
   4  16 -14   63.77   13.87
   4 -16 -13    0.43    5.10
   4  16 -13   11.12    8.03
   4 -16 -12    8.14    6.13
   4  16 -12   12.81    8.25
   4 -16 -11    1.01    4.86
   4  16 -11    3.85    6.60
   4 -16 -10  342.51   24.07
   4  16 -10  283.47   23.93
   4 -16  -9   68.68   11.35
   4  16  -9   69.58   12.33
   4 -16  -8    7.52    5.88
   4  16  -8    5.73    5.40
   4 -16  -7   16.50    6.86
   4  16  -7   15.95    6.57
   4 -16  -6  280.28   20.00
   4  16  -6  352.79   22.36
   4 -16  -5   23.81    6.02
   4  16  -5   26.12    6.26
   4 -16  -4  858.43   34.61
   4  16  -4  810.15   30.14
   4 -16  -3  854.90   33.65
   4  16  -3  798.88   27.93
   4  16  -2 1286.97   32.87
  -4  16   2 1276.51   47.98
  -4 -16   2 1270.22   34.63
   4  16  -1 2216.16   39.41
  -4 -16   1 2163.58   41.14
   4  16   0    3.16    2.41
  -4 -16   0   -2.80    2.92
  -4  16   0    4.45    7.11
  -4  16  -1  165.76   19.02
  -4 -16  -1  205.52    9.76
   4  16   2  256.67    6.31
   4  16   2  278.97    6.10
  -4  16  -2  287.95   22.66
  -4  16  -3    7.35    8.29
  -4  16  -4 1172.54   47.68
  -4  16  -5   30.69   10.17
  -4  16  -6  318.82   25.30
  -4  16  -7  809.75   40.94
  -4  16  -8  265.05   25.23
  -4  16  -9    1.78    7.22
  -4  16 -10   14.87    9.13
  -4  16 -11  242.03   25.31
  -4  16 -12   68.46   14.88
  -4  16 -13   -7.39    9.10
  -4  16 -14  106.73   19.37
  -4  16 -15    2.14    8.34
  -4  16 -16   95.51   19.94
  -4  16 -17   -1.39    9.23
   4 -17 -19    5.07    7.56
   4 -17 -18    9.34    7.88
   4  17 -17  212.83   27.01
   4 -17 -17  192.11   21.32
   4  17 -16    9.09    8.88
   4 -17 -16   17.44    7.58
   4  17 -15   77.73   16.30
   4 -17 -15   99.74   15.12
   4  17 -14    1.46    7.74
   4 -17 -14   19.82    8.63
   4  17 -13    3.79    6.58
   4 -17 -13   17.40    8.21
   4  17 -12  128.50   18.02
   4 -17 -12   98.80   14.29
   4  17 -11    6.65    6.55
   4 -17 -11    2.66    6.15
   4  17 -10    1.85    5.48
   4 -17 -10    4.72    5.16
   4  17  -9   11.67    6.79
   4 -17  -9   -2.19    5.56
   4  17  -8   46.82   10.47
   4 -17  -8   42.19    9.05
   4  17  -7  256.80   20.22
   4 -17  -7  233.69   18.86
   4  17  -6   44.54    8.24
   4 -17  -6   87.96   12.44
   4  17  -5  896.65   34.07
   4 -17  -5  980.19   37.40
   4  17  -4   -1.38    3.72
   4 -17  -4   -0.82    5.52
   4  17  -3 2212.12   47.92
   4 -17  -3 2230.75   54.82
   4  17  -2   13.31    4.82
  -4  17   2   14.89    6.31
   4  17  -1  694.77   22.81
  -4 -17   1  659.53   23.52
   4  17   0  280.87   13.12
  -4  17   0  301.91   24.54
  -4 -17   0  306.99   14.50
   4  17   1  226.10    9.60
  -4  17  -1  256.37   23.15
   4  17   2   -0.37    0.96
   4  17   2   -1.00    1.23
  -4  17  -3  154.50   18.38
  -4  17  -4  303.50   24.82
  -4  17  -5   86.23   14.51
  -4  17  -6    6.35    7.06
  -4  17  -7  681.42   38.86
  -4  17  -8   72.87   14.51
  -4  17  -9  311.73   27.43
  -4  17 -10   27.65    9.13
  -4  17 -11   46.46   11.84
  -4  17 -12    7.01    8.01
  -4  17 -13    8.45    8.13
  -4  17 -14    7.05    8.30
  -4  17 -15   -5.15    8.08
  -4  17 -16   43.60   14.07
  -4  17 -17  103.22   20.42
   4 -18 -18    8.29    6.69
   4  18 -17   65.73   16.00
   4 -18 -17   82.86   15.59
   4  18 -16   67.79   16.26
   4 -18 -16   78.03   14.53
   4  18 -15   53.01   12.53
   4 -18 -15   37.09   10.30
   4  18 -14  193.21   23.62
   4 -18 -14  154.75   18.76
   4  18 -13   88.40   16.35
   4 -18 -13   66.72   12.87
   4  18 -12   10.03    7.07
   4 -18 -12   -1.80    5.76
   4  18 -11   19.79    8.68
   4 -18 -11   44.42   10.01
   4  18 -10  455.77   30.88
   4 -18 -10  502.70   28.95
   4  18  -9    4.56    6.55
   4 -18  -9   14.49    7.00
   4  18  -8 1131.48   44.58
   4 -18  -8 1240.23   43.82
   4  18  -7  142.41   15.66
   4 -18  -7  136.28   15.34
   4  18  -6  567.42   29.31
   4 -18  -6  590.18   29.73
   4  18  -5  438.38   24.62
   4 -18  -5  359.16   23.97
   4  18  -4   52.90    8.72
   4 -18  -4   40.62    8.74
   4  18  -3   35.16    6.89
  -4  18   3   30.45   10.38
   4  18  -2   11.02    4.23
  -4  18   2   33.37   10.25
   4  18  -1   45.44    6.39
  -4  18   1   41.76   11.18
  -4 -18   1   28.13    6.31
   4  18   0   74.51    7.30
  -4 -18   0   79.14    8.11
  -4  18   0   77.16   13.07
   4  18   1    4.98    2.21
  -4  18  -1    9.23    7.40
   4  18   2    2.12    1.31
   4  18   2    2.58    1.52
  -4  18  -2    6.83    7.29
  -4  18  -3  286.65   23.94
  -4  18  -4   35.14    9.77
  -4  18  -5   -6.13    7.33
  -4  18  -6 1429.18   56.28
  -4  18  -7  891.12   44.56
  -4  18  -8  105.28   16.75
  -4  18  -9   12.25    8.74
  -4  18 -10   18.18    9.85
  -4  18 -11    8.91    8.18
  -4  18 -12   -3.06    8.67
  -4  18 -13    3.97    8.72
  -4  18 -14   72.23   17.43
  -4  18 -15   39.00   14.19
  -4  18 -16  153.39   24.81
   4 -19 -18   10.87    8.08
   4  19 -17   15.13   10.78
   4 -19 -17   10.23    7.99
   4  19 -16   13.22   11.78
   4 -19 -16   31.06   11.23
   4  19 -15    2.73    8.55
   4 -19 -15   19.30    8.62
   4  19 -14   47.97   13.91
   4 -19 -14   41.06   10.22
   4  19 -13  312.16   29.23
   4 -19 -13  330.42   25.74
   4  19 -12   46.64   11.85
   4 -19 -12   44.80    9.72
   4  19 -11   96.94   16.87
   4 -19 -11   83.67   13.79
   4  19 -10  587.97   35.57
   4 -19 -10  595.26   31.60
   4  19  -9  349.22   26.72
   4 -19  -9  403.58   25.97
   4  19  -8    6.99    6.96
   4 -19  -8    5.11    6.88
   4  19  -7  295.05   22.68
   4 -19  -7  299.52   21.56
   4  19  -6  446.56   26.21
   4 -19  -6  418.23   25.98
   4  19  -5  388.77   23.60
   4 -19  -5  334.60   23.15
   4  19  -4  518.25   25.93
   4  19  -3   52.72    8.68
  -4  19   3   22.44    9.73
   4  19  -2   22.86    5.75
  -4  19   2   11.17    8.13
   4  19  -1  676.21   24.07
  -4  19   1  639.64   35.59
   4  19   0  707.46   22.30
  -4 -19   0  679.19   23.18
  -4  19   0  704.73   37.68
   4  19   1  340.68   13.49
   4  19   1  310.36   12.43
  -4  19  -1  336.41   26.53
   4  19   2   33.02    3.65
  -4  19  -2   31.20    9.99
  -4  19  -3    6.95    7.74
  -4  19  -4    3.27    6.51
  -4  19  -5   -0.61    7.15
  -4  19  -6   55.61   12.27
  -4  19  -7  452.06   33.05
  -4  19  -8   -5.02    7.59
  -4  19  -9   18.03   10.60
  -4  19 -10  200.50   23.97
  -4  19 -11   -9.01    9.15
  -4  19 -12    7.96    7.63
  -4  19 -13   42.58   14.75
  -4  19 -14   48.58   14.49
  -4  19 -15   18.89   11.05
  -4  19 -16   24.42   11.80
   4 -20 -18   20.79    9.40
   4 -20 -17   24.10   10.48
   4  20 -16   17.76   11.92
   4 -20 -16   25.15    9.03
   4  20 -15    9.47   10.03
   4 -20 -15    8.78    6.54
   4  20 -14   32.18   10.85
   4 -20 -14   39.56   10.69
   4  20 -13  162.92   21.97
   4 -20 -13  206.78   21.30
   4  20 -12   10.32    7.42
   4 -20 -12   26.60    8.35
   4  20 -11   -2.00    6.05
   4 -20 -11    0.53    5.48
   4  20 -10   30.97   10.45
   4 -20 -10   31.89    9.84
   4  20  -9  769.58   39.36
   4 -20  -9  779.51   37.44
   4  20  -8  638.59   35.06
   4 -20  -8  694.95   34.23
   4  20  -7  198.80   19.24
   4 -20  -7  251.98   20.65
   4  20  -6  112.65   13.79
   4 -20  -6  123.35   15.08
   4  20  -5  128.78   14.35
   4 -20  -5  106.35   14.27
   4  20  -4  591.64   28.23
  -4  20   4  541.00   36.02
   4  20  -3  171.37   14.69
  -4  20   3  188.16   20.37
   4  20  -2  472.98   22.48
  -4  20   2  456.04   30.37
   4  20  -1   -0.27    4.03
  -4  20   1    1.28    6.48
   4  20   0 1423.52   32.63
  -4  20   0 1375.26   53.58
   4  20   1  453.76   16.32
  -4  20  -1  434.85   29.84
   4  20   2    4.38    1.92
  -4  20  -2    1.50    7.65
  -4  20  -3  170.36   20.75
  -4  20  -4  138.91   18.49
  -4  20  -5  163.11   19.97
  -4  20  -6   21.33    9.93
  -4  20  -7  212.92   23.74
  -4  20  -8   95.37   16.33
  -4  20  -9   -2.85    7.50
  -4  20 -10   36.94   13.45
  -4  20 -11   -9.19    9.27
  -4  20 -12    4.67    7.94
  -4  20 -13   24.89   12.02
  -4  20 -14    2.75    8.74
  -4  20 -15   60.91   17.62
   4 -21 -17   19.74    8.50
   4  21 -16   37.75   15.32
   4 -21 -16   47.32   12.01
   4  21 -15   -3.29    9.43
   4 -21 -15   23.73   10.08
   4  21 -14   -0.64    7.24
   4 -21 -14   -1.85    5.43
   4  21 -13   32.80   11.33
   4 -21 -13   18.30    7.76
   4  21 -12  125.85   19.18
   4 -21 -12  111.17   15.66
   4  21 -11    2.37    7.30
   4 -21 -11   -4.03    6.08
   4  21 -10  308.10   27.65
   4 -21 -10  291.18   23.31
   4  21  -9   -6.89    7.33
   4 -21  -9   13.70    6.08
   4  21  -8  100.51   14.73
   4 -21  -8   96.52   14.72
   4  21  -7   20.14    7.36
   4 -21  -7   15.78    9.37
   4  21  -6   70.23   11.58
   4 -21  -6   60.97   11.06
   4  21  -5   -3.02    4.61
  -4  21   5   11.53   11.44
   4  21  -4   45.30    8.88
  -4  21   4   37.36   11.30
   4  21  -3    3.28    4.18
  -4  21   3   12.10    7.67
   4  21  -2  204.91   15.26
  -4  21   2  202.54   21.35
   4  21  -1  151.70   12.46
  -4  21   1  142.57   18.72
   4  21   0 1381.05   33.37
  -4  21   0 1198.47   50.59
   4  21   1   41.48    5.89
  -4  21  -1   44.93   12.87
  -4  21  -2  807.66   41.78
  -4  21  -3   18.97    8.66
  -4  21  -4   36.35   10.90
  -4  21  -5  166.02   20.18
  -4  21  -6  229.95   24.91
  -4  21  -7  110.62   17.45
  -4  21  -8   12.16    9.81
  -4  21  -9    7.11    6.92
  -4  21 -10  118.73   19.44
  -4  21 -11   52.22   13.91
  -4  21 -12   76.42   15.67
  -4  21 -13  -26.46   15.10
  -4  21 -14   -9.18    9.87
  -4  21 -15   84.44   19.62
   4  22 -16  -16.35   12.02
   4 -22 -16   -1.18    8.04
   4  22 -15  -11.07    9.80
   4 -22 -15   17.12    8.11
   4  22 -14   -7.60    8.40
   4 -22 -14    3.08    8.05
   4  22 -13   15.35   10.28
   4 -22 -13    3.92    7.05
   4  22 -12   10.10    8.44
   4 -22 -12   -2.50    5.45
   4  22 -11   36.45   10.89
   4 -22 -11   37.21    9.75
   4  22 -10    2.25    7.00
   4 -22 -10   11.52    7.37
   4  22  -9   62.06   13.21
   4 -22  -9   71.60   12.58
   4  22  -8   14.58    7.11
   4 -22  -8   19.06    8.41
   4  22  -7   11.04    6.12
   4 -22  -7    5.91    6.55
   4  22  -6   61.36   11.00
   4 -22  -6   35.39    9.29
   4  22  -5  232.15   19.52
  -4  22   5  253.65   24.72
   4  22  -4    2.06    4.15
  -4  22   4    9.10    8.16
   4  22  -3   46.33    8.94
  -4  22   3   38.16   10.93
   4  22  -2  250.76   17.39
  -4  22   2  216.78   22.63
   4  22  -1  214.81   15.26
  -4  22   1  197.39   22.34
   4  22   0   64.45    7.79
  -4  22   0   74.12   13.61
   4  22   1  647.38   21.25
  -4  22  -1  750.65   41.65
  -4  22  -2  466.50   33.82
  -4  22  -3  223.91   23.22
  -4  22  -4   27.92   10.77
  -4  22  -5   46.51   12.69
  -4  22  -6   -4.18    9.13
  -4  22  -7   31.53   11.52
  -4  22  -8   -0.64    7.84
  -4  22  -9   39.24   12.42
  -4  22 -10    1.43    8.59
  -4  22 -11   38.90   12.89
  -4  22 -12    3.95    8.37
  -4  22 -13   13.07   10.02
  -4  22 -14   49.39   14.74
   4 -23 -16    6.89    7.99
   4  23 -15    1.79    8.02
   4 -23 -15    7.06    8.20
   4  23 -14    6.22    9.35
   4 -23 -14    7.35    7.15
   4  23 -13   -6.12    8.80
   4 -23 -13    7.41    6.78
   4  23 -12   16.79   11.84
   4 -23 -12   13.41    7.35
   4  23 -11   20.24    9.35
   4 -23 -11   11.17    7.87
   4  23 -10   12.38    8.75
   4 -23 -10   -2.32    7.58
   4  23  -9    0.31    5.97
   4 -23  -9    3.38    6.32
   4  23  -8  147.04   17.91
   4 -23  -8  117.36   14.96
   4  23  -7   22.42    8.66
   4 -23  -7    5.77    5.44
   4  23  -6  121.09   15.18
  -4  23   6  129.15   19.46
   4  23  -5   -2.96    6.21
  -4  23   5   -5.18    7.78
   4  23  -4   -1.39    4.85
  -4  23   4   11.32    9.80
   4  23  -3  286.82   20.20
  -4  23   3  348.24   29.35
   4  23  -2  486.94   25.10
  -4  23   2  451.76   32.86
   4  23  -1  106.27   11.28
  -4  23   1  110.49   16.71
   4  23   0 1257.10   34.03
  -4  23   0 1278.90   54.43
  -4  23  -1  496.22   34.24
  -4  23  -2  103.99   17.08
  -4  23  -3  132.76   19.40
  -4  23  -4   68.49   14.88
  -4  23  -5  136.22   20.03
  -4  23  -6  143.09   19.93
  -4  23  -7  144.58   21.43
  -4  23  -8   17.35    9.46
  -4  23  -9   20.05   10.40
  -4  23 -10   12.93    8.55
  -4  23 -11   21.74   12.02
  -4  23 -12    5.52    7.78
  -4  23 -13   38.88   15.71
  -4  23 -14   93.47   19.75
   4  24 -15    1.94   10.28
   4 -24 -15   -6.56    7.51
   4  24 -14   -6.64    8.95
   4 -24 -14    5.86    6.70
   4  24 -13   -0.19    7.20
   4 -24 -13    6.86    6.19
   4  24 -12   39.14   13.94
   4 -24 -12   27.39   10.10
   4  24 -11   49.18   12.85
   4 -24 -11   27.95    9.75
   4  24 -10   39.46   12.60
   4 -24 -10   35.37   11.52
   4  24  -9   61.16   13.45
   4 -24  -9   28.61    8.40
   4  24  -8    7.16    6.43
   4 -24  -8   19.46    9.38
   4  24  -7    4.01    5.27
  -4  24   7   -6.84    9.05
   4  24  -6   20.55    7.82
  -4  24   6   16.81   10.39
   4  24  -5    7.16    6.71
  -4  24   5   -2.66    7.77
   4  24  -4  234.87   19.66
  -4  24   4  140.91   19.75
   4  24  -3   79.76   11.49
  -4  24   3   85.60   15.11
   4  24  -2  124.50   13.27
  -4  24   2  120.25   18.04
   4  24  -1    1.81    3.96
  -4  24   1  -24.35    9.81
  -4  24   0   -0.31    8.66
  -4  24  -1   52.73   14.99
  -4  24  -2   61.17   13.41
  -4  24  -3  194.73   24.08
  -4  24  -4    5.28    8.41
  -4  24  -5  131.52   20.10
  -4  24  -6   81.28   16.31
  -4  24  -7   -7.25    9.11
  -4  24  -8   -1.88    7.87
  -4  24  -9   17.01    9.88
  -4  24 -10    7.50    9.31
  -4  24 -11   27.74   13.98
  -4  24 -12    5.12   10.16
  -4  24 -13  114.40   22.97
   4 -25 -15   89.43   16.31
   4  25 -14   31.23   13.11
   4 -25 -14   11.84    8.61
   4  25 -13   11.48    9.18
   4 -25 -13   17.62    9.66
   4  25 -12  132.70   20.45
   4 -25 -12  126.58   17.58
   4  25 -11   75.76   15.73
   4 -25 -11  106.42   16.33
   4  25 -10  156.04   20.87
   4 -25 -10  166.25   19.93
   4  25  -9   -1.83    7.83
   4 -25  -9   -6.61    7.65
   4  25  -8   28.34    9.15
  -4  25   8   45.39   13.29
   4  25  -7  137.40   17.43
  -4  25   7  157.55   21.56
   4  25  -6    0.18    4.81
  -4  25   6   -0.25    7.11
   4  25  -5   18.62    7.32
  -4  25   5   14.86    8.87
   4  25  -4   15.17    7.17
  -4  25   4   15.50    9.05
   4  25  -3   -0.33    4.36
  -4  25   3    6.50    7.75
   4  25  -2   95.64   12.07
  -4  25   2   80.80   15.01
  -4  25   1    7.17    8.76
  -4  25   0   43.98   12.27
  -4  25  -1   35.45   11.69
  -4  25  -2   33.43   11.47
  -4  25  -3   29.35   13.94
  -4  25  -4   23.90   11.25
  -4  25  -5   49.57   13.92
  -4  25  -6    9.50   10.08
  -4  25  -7   57.38   14.58
  -4  25  -8   24.16   11.95
  -4  25  -9    0.30    7.63
  -4  25 -10   45.08   15.52
  -4  25 -11  -10.57   11.06
  -4  25 -12   10.61   12.03
   4  26 -14   20.82   12.04
   4 -26 -14   14.33    9.38
   4  26 -13   27.65   13.91
   4 -26 -13   -1.37    6.53
   4  26 -12   19.84    9.94
   4 -26 -12   27.34   10.74
   4  26 -11    9.28   10.27
   4 -26 -11   10.36    9.59
   4  26 -10   12.56    7.02
   4 -26 -10   12.11    6.69
   4  26  -9   24.40    9.16
  -4  26   9   37.90   12.26
   4  26  -8   62.51   13.62
  -4  26   8  112.91   19.56
   4  26  -7    6.70    7.99
  -4  26   7    5.83    8.85
   4  26  -6   41.87    9.95
  -4  26   6   17.15    8.72
   4  26  -5   32.47    9.04
  -4  26   5   23.73    9.21
   4  26  -4   62.19   11.44
  -4  26   4   62.91   14.72
   4  26  -3   67.88   11.07
  -4  26   3   75.07   16.36
  -4  26   2    2.79    7.29
  -4  26   1   26.30   10.75
  -4  26   0    7.32    7.02
  -4  26  -1    6.54    7.19
  -4  26  -2    8.80    9.62
  -4  26  -3    2.19    7.63
  -4  26  -4   64.59   16.69
  -4  26  -5   -2.43    8.85
  -4  26  -6    0.38    7.88
  -4  26  -7   -8.75    9.68
  -4  26  -8   24.24   13.24
  -4  26  -9   61.31   15.79
  -4  26 -10    8.97    9.06
  -4  26 -11   12.44   10.41
  -4  26 -12   45.66   15.73
   4  27 -13    2.48    8.89
   4 -27 -13   -6.82    7.05
   4  27 -12   -3.18    7.82
   4 -27 -12   13.43    8.56
   4  27 -11    0.57    8.82
   4 -27 -11    6.82    6.34
   4  27 -10   20.87   11.10
  -4  27  10   18.60   10.62
   4  27  -9   86.25   16.14
  -4  27   9   43.79   14.54
   4  27  -8    1.41    7.16
  -4  27   8   17.77    9.92
   4  27  -7   67.38   13.13
  -4  27   7   71.27   17.49
   4  27  -6   13.45    8.32
  -4  27   6   18.49   11.52
   4  27  -5   36.12   10.25
  -4  27   5   42.44   12.12
   4  27  -4    0.50    5.02
  -4  27   4    1.63    7.72
  -4  27   3  120.32   20.29
  -4  27   2   47.06   13.14
  -4  27   1   32.17   11.54
  -4  27   0   16.26   10.54
  -4  27  -1  -12.84    9.57
  -4  27  -2   17.91    9.34
  -4  27  -3  102.41   18.05
  -4  27  -4    9.89   11.54
  -4  27  -5   33.61   12.07
  -4  27  -6   -3.92    9.77
  -4  27  -7   -8.52    9.92
  -4  27  -8    7.26   10.59
  -4  27  -9   14.34   13.17
  -4  27 -10   13.14   10.46
  -4  27 -11   38.52   14.10
   4  28 -13   31.93   14.27
   4  28 -12   11.24    8.41
   4  28 -11   38.61   13.34
  -4  28  11   68.14   17.15
   4  28 -10   14.74   10.01
  -4  28  10   -0.32    8.52
   4  28  -9   15.55    8.70
  -4  28   9    8.48    8.22
   4  28  -8    1.22    7.48
  -4  28   8   16.50   10.59
   4  28  -7    8.33    6.52
  -4  28   7   10.00    9.93
   4  28  -6   28.49    8.81
  -4  28   6   37.29   13.94
   4  28  -5   -2.00    7.20
  -4  28   5   22.38    9.02
  -4  28   4   -0.24    7.58
  -4  28   3    7.43    7.71
  -4  28   2   -2.04    7.74
  -4  28   1   91.51   17.61
  -4  28   0   -4.25    8.64
  -4  28  -1   22.84   11.13
  -4  28  -2   22.79   11.46
  -4  28  -3   11.17   10.89
  -4  28  -4    6.29    7.87
  -4  28  -5   22.29   11.97
  -4  28  -6   54.60   15.52
  -4  28  -7   20.03   12.19
  -4  28  -8  -19.54   10.96
  -4  28  -9   18.09   12.14
  -4  28 -10   76.61   18.06
   4  29 -12   10.31    8.97
   4  29 -11   -5.54   10.72
  -4  29  11    6.44    9.89
   4  29 -10    5.33    8.69
  -4  29  10   -4.64    8.81
   4  29  -9   19.14   10.41
  -4  29   9   31.54   12.56
   4  29  -8   14.07    9.43
  -4  29   8   23.69   10.36
   4  29  -7   -2.90    5.83
  -4  29   7   -2.31    8.67
  -4  29   6    1.18    8.54
  -4  29   5   66.74   16.45
  -4  29   4   16.24   11.10
  -4  29   3    7.13    9.54
  -4  29   2    9.18   10.16
  -4  29   1   26.52   11.95
  -4  29   0   44.18   13.94
  -4  29  -1    2.09    8.02
  -4  29  -2   19.25   11.54
  -4  29  -3   16.62   10.66
  -4  29  -4   15.23   10.76
  -4  29  -5   47.65   16.06
  -4  29  -6    1.67   10.20
  -4  29  -7   51.16   16.65
  -4  29  -8  -13.19   12.98
  -4  29  -9   -4.82   11.83
   4  30 -12  -16.46   12.14
   4  30 -11   -5.33   10.57
   4  30 -10   46.22   13.76
  -4  30  10   60.25   16.03
   4  30  -9   -1.79    7.50
  -4  30   9    6.77    9.98
   4  30  -8   10.82    8.12
  -4  30   8   15.91   12.14
  -4  30   7   -5.18    9.04
  -4  30   6   10.07   11.13
  -4  30   5   34.23   12.02
  -4  30   4   28.77   13.51
  -4  30   3  -15.62   12.61
  -4  30   2   38.11   13.91
  -4  30   1   21.43   10.12
  -4  30   0   39.01   13.52
  -4  30  -1   34.45   14.22
  -4  30  -2   45.63   15.27
  -4  30  -3  105.26   19.77
  -4  30  -4   31.61   13.10
  -4  30  -5   96.95   18.64
  -4  30  -6   15.49   12.14
  -4  30  -7   17.70   11.64
  -4  30  -8   21.66   12.51
  -4  31  10   -3.69   11.47
  -4  31   9   98.58   20.92
  -4  31   8   27.09   11.94
  -4  31   7   24.22   12.36
  -4  31   6   51.42   16.75
  -4  31   5   16.95   11.21
  -4  31   4   76.65   17.46
  -4  31   3    9.77   11.98
  -4  31   2    5.67    8.00
  -4  31   1   11.55    9.62
  -4  31   0   56.52   15.83
  -4  31  -1    7.37   10.76
  -4  31  -2  102.44   20.54
  -4  31  -3   75.33   18.04
  -4  31  -4    1.32   10.10
  -4  31  -5   11.88   11.70
  -4  31  -6   29.95   12.36
  -4  31  -7   34.59   13.89
  -4  32   9   11.65   12.80
  -4  32   8   24.85   13.89
  -4  32   7   12.27   10.34
  -4  32   6    3.90   10.37
  -4  32   5  -13.93   10.92
  -4  32   4   -2.30    9.58
  -4  32   3    2.49    9.20
  -4  32   2    2.81    9.01
  -4  32   1  116.95   20.96
  -4  32   0   22.64   13.11
  -4  32  -1    4.42    9.19
  -4  32  -2   21.26   10.44
  -4  32  -3    7.63   10.14
  -4  32  -4    7.45   11.48
  -4  32  -5   12.36   11.92
  -4  32  -6   24.97   12.35
  -4  33   7    0.67   10.21
  -4  33   6  -12.44   13.01
  -4  33   5   24.08   12.41
  -4  33   4   -5.16   10.07
  -4  33   3   -7.13   11.61
  -4  33   2   40.63   14.17
  -4  33   1   17.24   11.61
  -4  33   0   28.88   13.52
  -4  33  -1    1.94    9.74
  -4  33  -2    5.85   11.19
  -4  33  -3   21.09   12.04
  -4  33  -4   30.88   15.85
  -4  33  -5   -4.58   11.91
  -4  34   6   -3.88   10.47
  -4  34   5   -2.32    9.19
  -4  34   4   29.21   15.47
  -4  34   3   21.28   12.96
  -4  34   2   14.33   12.43
  -4  34   1  103.39   20.57
  -4  34   0   30.97   14.56
  -4  34  -1   26.58   14.10
  -4  34  -2   50.70   17.02
  -4  34  -3    2.68   10.44
  -4  35   4   -1.89   10.13
  -4  35   3  -11.51   11.82
  -4  35   2   10.43   11.05
  -4  35   1   28.11   14.64
  -4  35   0    1.94   11.25
   5   0 -19   12.88    8.80
   5   0 -18   19.36   10.02
   5   0 -17   -2.42    6.68
   5   0 -16    8.48    7.04
   5   0 -15   -7.54    7.50
   5   0 -14  427.18   29.28
   5   0 -13   -0.76    5.22
   5   0 -12 1807.61   55.61
   5   0 -11    3.00    5.26
   5   0 -10 1803.99   51.55
   5   0  -9   -2.95    3.86
   5   0  -8  150.72   14.32
   5   0  -7    0.76    3.69
   5   0  -6 3794.51   62.88
  -5   0   6 3877.55   30.73
   5   0  -5    5.05    3.42
   5   0  -4   19.30    4.86
   5   0  -3   -0.08    3.08
   5   0  -2  214.04   12.53
   5   0  -1   -3.84    3.57
  -5   0   1   -0.27    1.99
  -5   0   0 7352.73   69.35
  -5   0  -1    4.36    2.68
   5   0   1    2.33    2.83
  -5   0  -2 2269.08   37.35
  -5   0  -2 2243.97   43.14
  -5   0  -3   -0.06    2.29
  -5   0  -3   -3.29    3.92
  -5   0  -4  518.10   17.69
  -5   0  -4  605.16   22.95
  -5   0  -5   -2.09    2.66
  -5   0  -5   -0.84    2.65
  -5   0  -6 2174.49   40.62
  -5   0  -6 2038.06   44.06
  -5   0  -7   -3.34    4.16
  -5   0  -8 1304.90   37.64
  -5   0  -9   -8.94    7.13
  -5   0  -9    1.95    4.03
  -5   0 -10 1381.39   51.50
  -5   0 -10 1297.51   40.70
  -5   0 -11   -0.78    5.82
  -5   0 -11    3.78    4.78
  -5   0 -12  120.07   16.84
  -5   0 -12  120.20   13.53
  -5   0 -13   -3.00    4.43
  -5   0 -13   -5.50    7.94
  -5   0 -14  253.72   25.56
  -5   0 -14  223.98   19.94
  -5   0 -15    0.94    5.70
  -5   0 -15   -3.20    6.22
  -5   0 -16   18.79    7.78
  -5   0 -16   10.83    6.91
  -5   0 -17    2.37    9.56
  -5   0 -18  235.27   27.71
   5  -1 -20    9.26    9.47
   5   1 -19   -3.17    7.33
   5  -1 -19    0.57    6.96
   5   1 -18    3.04    7.67
   5  -1 -18   -4.73    6.90
   5   1 -17   22.86   11.05
   5  -1 -17   25.03   11.16
   5  -1 -16  185.81   21.03
   5   1 -16  243.12   24.14
   5   1 -15  -11.38    8.25
   5  -1 -15    3.23    7.83
   5  -1 -14  535.93   32.72
   5   1 -14  550.45   33.68
   5  -1 -13  519.18   30.64
   5   1 -13  427.21   28.01
   5  -1 -12  108.48   14.52
   5   1 -12  111.06   15.14
   5  -1 -11  257.24   20.43
   5   1 -11  266.49   20.96
   5   1 -10   43.62    9.70
   5  -1 -10   25.71    7.35
   5   1  -9   -0.16    4.18
   5  -1  -9    2.83    4.15
  -5   1   8   17.91    3.29
   5  -1  -8   23.60    5.98
   5   1  -8   30.69    7.34
  -5   1   7   11.83    2.54
   5   1  -7   12.46    4.81
   5  -1  -7    9.67    5.17
   5   1  -6 3692.51   62.22
  -5   1   6 3621.42   34.16
   5  -1  -6 3640.77   61.29
   5   1  -5  588.54   23.67
   5  -1  -5  533.07   22.87
   5  -1  -4 3975.11   59.73
   5   1  -4 3810.78   56.58
   5  -1  -3 1430.28   33.62
   5   1  -3 1269.25   31.81
   5   1  -2  541.38   19.54
   5  -1  -2  533.12   19.92
  -5  -1   1 2695.52   43.46
   5  -1  -1 2804.06   44.63
  -5  -1   0  521.19   18.44
   5  -1   0  550.89   19.32
  -5   1   0  535.96   19.48
   5   1   0  538.77   18.14
   5  -1   1  177.43   11.27
  -5   1  -1  175.48   11.01
   5   1   1  157.11    9.69
  -5  -1  -1  187.49   10.65
  -5  -1  -2  175.30   10.00
  -5   1  -2  174.69   10.71
  -5  -1  -2  187.65   12.28
  -5   1  -2  181.36   13.03
  -5  -1  -3  217.80   11.09
  -5   1  -3  227.31   12.38
  -5  -1  -3  175.44   11.73
  -5   1  -3  157.79   11.95
  -5   1  -4    0.96    2.03
  -5  -1  -4    3.15    2.03
  -5   1  -4   -0.44    3.52
  -5  -1  -4    3.89    3.10
  -5  -1  -5  204.42   11.17
  -5   1  -5  203.93   14.27
  -5  -1  -5  211.04   13.38
  -5  -1  -6 2121.96   37.77
  -5  -1  -6 2075.34   42.51
  -5   1  -6 2117.15   46.12
  -5  -1  -7    9.84    3.43
  -5  -1  -7   19.16    6.60
  -5   1  -7    6.98    4.64
  -5  -1  -7    9.18    4.17
  -5  -1  -8  109.30   13.82
  -5   1  -8   80.51   10.23
  -5  -1  -8   76.81    9.53
  -5  -1  -9    9.37    5.38
  -5  -1  -9    5.08    3.54
  -5   1  -9   15.11    5.93
  -5  -1 -10  142.58   16.95
  -5   1 -10  167.56   18.47
  -5   1 -10  183.43   16.33
  -5  -1 -10  168.07   14.41
  -5  -1 -11    4.86    4.52
  -5  -1 -11    8.73    6.35
  -5   1 -11    2.45    7.60
  -5   1 -11   -0.64    4.57
  -5  -1 -12  537.24   34.30
  -5   1 -12  584.30   36.01
  -5  -1 -12  548.48   27.40
  -5   1 -12  599.68   31.34
  -5   1 -13  110.55   17.90
  -5  -1 -13  125.03   17.05
  -5  -1 -13  102.44   13.35
  -5   1 -13  117.19   14.67
  -5  -1 -14   30.68    8.48
  -5   1 -14   32.67    9.11
  -5   1 -14   25.42   11.79
  -5  -1 -14   34.95   10.49
  -5   1 -15    6.36    5.56
  -5  -1 -15    3.29    5.23
  -5   1 -15   10.44    7.88
  -5  -1 -15    8.50    8.59
  -5   1 -16   -5.48    7.53
  -5   1 -16    7.59    8.56
  -5  -1 -16    9.68    8.42
  -5   1 -17  103.35   16.49
  -5  -1 -17  105.16   18.05
  -5   1 -17  130.99   21.02
  -5   1 -18  -12.21    8.11
  -5  -1 -18    0.30    7.51
   5  -2 -20   76.65   16.66
   5   2 -19   15.70    7.36
   5  -2 -19    2.09    7.24
   5   2 -18   82.22   16.07
   5  -2 -18   63.65   14.39
   5  -2 -17   87.33   15.58
   5   2 -17  103.28   17.97
   5   2 -16   18.34    8.85
   5  -2 -16    9.40    5.41
   5   2 -15    5.49    7.60
   5  -2 -15    1.47    5.31
   5   2 -14    3.04    7.88
   5  -2 -14   14.42    7.85
   5   2 -13   45.64   10.32
   5  -2 -13   43.21    9.78
   5   2 -12  266.90   21.79
   5  -2 -12  329.14   23.83
   5   2 -11  169.04   17.45
   5  -2 -11  190.31   17.65
   5   2 -10   -1.54    5.25
   5  -2 -10    0.70    4.67
   5   2  -9  355.20   22.56
   5  -2  -9  408.44   24.13
  -5   2   9  386.60   16.61
   5   2  -8   26.16    6.30
  -5   2   8   44.83    5.41
   5  -2  -8   32.28    7.19
   5   2  -7  296.57   18.61
  -5   2   7  322.65   12.26
   5  -2  -7  319.83   19.35
   5   2  -6 1411.54   38.57
   5  -2  -6 1325.18   37.26
   5   2  -5  470.25   21.12
   5  -2  -5  499.30   22.35
   5  -2  -4  377.77   18.68
   5   2  -4  432.48   19.20
  -5  -2   3  593.39   10.96
   5   2  -3  574.21   20.92
  -5  -2   2  196.25   12.26
   5   2  -2  190.74   11.59
   5  -2  -2  169.61   11.78
  -5  -2   1  731.77   22.30
   5  -2  -1  679.76   22.38
   5   2  -1  706.07   20.87
  -5  -2   0 4645.76   53.62
   5   2   0 4634.07   51.72
   5  -2   0 4719.99   58.43
   5  -2   1 1178.16   29.66
   5   2   1 1145.96   24.93
  -5  -2  -2   99.56    7.46
  -5   2  -2  105.78   10.49
  -5  -2  -3 1711.16   29.45
  -5  -2  -3 1733.46   34.05
  -5   2  -3 1680.78   39.63
  -5  -2  -4    9.44    2.97
  -5  -2  -4    2.68    2.82
  -5   2  -4    6.68    3.70
  -5  -2  -4    7.16    3.03
  -5  -2  -5 1549.58   28.66
  -5  -2  -5 1479.46   42.58
  -5   2  -5 1602.67   40.49
  -5  -2  -5 1507.99   33.78
  -5  -2  -6   28.09    4.57
  -5  -2  -6   29.10    7.47
  -5   2  -6   30.64    6.89
  -5  -2  -6   25.43    4.94
  -5  -2  -7   -1.10    2.26
  -5  -2  -7   -3.96    5.01
  -5  -2  -7   -2.88    2.65
  -5   2  -7    5.59    4.09
  -5  -2  -8  102.26   13.60
  -5   2  -8   97.22   11.40
  -5  -2  -8   92.35    9.90
  -5  -2  -9   -1.59    4.69
  -5   2  -9    1.13    4.07
  -5  -2  -9   -3.56    4.16
  -5  -2 -10  695.67   36.09
  -5  -2 -10  679.61   27.78
  -5   2 -10  652.55   30.91
  -5   2 -11  290.98   24.96
  -5  -2 -11  269.17   23.55
  -5   2 -11  267.21   20.64
  -5  -2 -11  259.73   18.05
  -5  -2 -12  217.41   21.62
  -5  -2 -12  196.06   16.40
  -5   2 -12  225.86   19.84
  -5  -2 -13    2.75    4.28
  -5   2 -13    0.81    5.24
  -5  -2 -13   -6.30    6.51
  -5   2 -13    5.10    6.73
  -5  -2 -14   49.29    9.28
  -5   2 -14   74.12   15.91
  -5  -2 -14   65.87   13.69
  -5   2 -14   52.43   10.87
  -5  -2 -15  158.00   16.83
  -5  -2 -15  192.22   22.96
  -5   2 -15  173.75   23.58
  -5   2 -15  158.25   18.55
  -5   2 -16    0.87    6.08
  -5   2 -16    7.37    8.13
  -5  -2 -16    0.37    8.06
  -5   2 -17   13.10    7.55
  -5   2 -17   38.66   13.28
  -5  -2 -17   34.57   11.63
  -5   2 -18   41.94   14.50
  -5  -2 -18   11.74    8.54
   5  -3 -20   33.46   13.39
   5   3 -19   -4.67    7.18
   5  -3 -19   16.18   10.82
   5   3 -18   35.53   12.53
   5  -3 -18   21.56    9.27
   5   3 -17   18.03   10.18
   5  -3 -17   -0.06    7.30
   5   3 -16   36.10   10.48
   5  -3 -16   50.81   12.25
   5   3 -15   16.20    8.40
   5  -3 -15    8.99    6.98
   5  -3 -14   60.56   12.19
   5   3 -14   42.27   10.38
   5  -3 -13   61.27   11.43
   5   3 -13   84.43   13.26
   5   3 -12   23.21    7.02
   5  -3 -12   15.38    6.45
   5   3 -11    1.58    4.45
   5  -3 -11    0.05    4.81
   5   3 -10 1064.18   39.52
  -5   3  10 1023.78   30.40
   5  -3  -9  819.48   33.77
   5   3  -9  736.23   32.07
  -5   3   9  780.86   24.25
   5   3  -8  400.26   22.43
  -5   3   8  385.83   15.65
   5  -3  -8  365.69   21.55
   5   3  -7    8.76    4.68
  -5   3   7    0.99    2.07
   5  -3  -7    6.32    4.92
   5   3  -6    1.68    3.60
   5  -3  -6   -1.39    3.44
   5   3  -5  606.56   23.89
   5  -3  -5  650.44   25.67
   5   3  -4 2874.60   49.35
   5  -3  -4 2666.41   48.98
   5   3  -3  378.24   16.83
   5  -3  -3  410.87   18.89
  -5  -3   2 2495.42   42.74
  -5  -3   2 2445.12   26.59
   5   3  -2 2558.21   41.85
   5  -3  -2 2556.21   45.90
  -5  -3   1 2611.03   41.91
  -5  -3   1 2661.33   34.25
   5   3  -1 2591.38   39.41
   5  -3  -1 2634.19   44.79
  -5  -3   0    0.92    1.94
  -5  -3   0    5.81    3.06
   5   3   0    6.94    3.18
   5  -3   0    4.07    3.09
  -5  -3  -1  416.00   14.78
   5   3   1  437.45   14.97
   5  -3   1  446.47   18.92
  -5  -3  -1  446.70   17.73
  -5  -3  -2  489.19   15.36
  -5   3  -2  478.77   22.27
  -5  -3  -2  500.93   20.26
  -5  -3  -3 1107.97   22.31
  -5   3  -3 1011.38   31.83
  -5  -3  -3  970.37   24.61
  -5  -3  -3 1101.91   32.33
  -5  -3  -4  678.74   17.61
  -5   3  -4  616.85   25.81
  -5  -3  -4  676.97   20.85
  -5  -3  -4  674.74   26.78
  -5  -3  -5   80.54    6.50
  -5   3  -5   57.78    8.50
  -5  -3  -5   58.45    9.08
  -5  -3  -6   52.45    5.56
  -5  -3  -6   49.40    8.71
  -5   3  -6   37.12    7.25
  -5  -3  -6   32.03    5.03
  -5  -3  -7  211.84   11.65
  -5   3  -7  220.50   16.88
  -5  -3  -7  189.98   12.25
  -5  -3  -8  215.36   18.86
  -5  -3  -8  237.75   14.36
  -5   3  -8  257.15   18.82
  -5  -3  -9  418.24   26.92
  -5   3  -9  464.85   25.64
  -5  -3  -9  490.88   21.35
  -5  -3 -10    7.32    4.34
  -5  -3 -10    2.16    5.98
  -5   3 -10    1.73    4.20
  -5  -3 -11  959.92   42.95
  -5   3 -11  833.90   36.99
  -5  -3 -11  893.74   31.90
  -5  -3 -12    3.08    3.82
  -5   3 -12    1.52    5.61
  -5   3 -12   -5.84    6.34
  -5  -3 -13   15.56    5.92
  -5   3 -13   16.67    7.16
  -5  -3 -13   23.09    8.60
  -5   3 -13   14.67    9.12
  -5  -3 -14    6.27    5.36
  -5   3 -14    7.66    6.44
  -5  -3 -14   -2.92    5.21
  -5   3 -14    7.97    7.32
  -5   3 -15    1.39    5.98
  -5  -3 -15    9.84    9.13
  -5   3 -16  196.69   21.30
  -5  -3 -16  198.66   23.89
  -5   3 -16  196.92   25.22
  -5   3 -17    5.93    6.15
  -5   3 -17   15.17   10.17
  -5  -3 -17    6.60    7.50
  -5   3 -18    7.66    8.22
  -5   3 -18    7.33    8.47
  -5  -3 -18    9.22    9.15
   5  -4 -20   20.93   10.50
   5   4 -19   36.08   10.66
   5  -4 -19   50.75   13.65
   5   4 -18  147.51   20.76
   5  -4 -18  199.44   23.32
   5   4 -17   36.92   11.12
   5  -4 -17   48.57   11.74
   5   4 -16    6.99    7.11
   5  -4 -16   11.59    8.30
   5   4 -15   19.78    7.67
   5  -4 -15   49.53   11.02
   5   4 -14   51.77   11.44
   5  -4 -14   77.63   13.60
   5   4 -13   32.84   10.16
   5  -4 -13   20.63    7.97
   5   4 -12   34.92    8.55
   5  -4 -12   24.33    7.48
   5   4 -11  556.09   30.29
   5  -4 -11  621.37   31.27
   5   4 -10  140.39   15.14
   5  -4 -10  140.10   14.60
   5   4  -9  163.25   15.84
  -5   4   9  125.70   10.34
   5  -4  -9  158.07   15.14
   5   4  -8  325.46   20.50
  -5   4   8  336.54   15.17
   5  -4  -8  330.72   20.91
   5   4  -7  603.85   26.61
   5  -4  -7  669.01   28.27
   5   4  -6  521.25   23.82
   5  -4  -6  513.08   24.22
   5  -4  -5   14.13    4.85
   5   4  -5    5.45    3.44
   5   4  -4  345.37   17.02
   5  -4  -4  335.21   18.17
   5   4  -3  415.28   17.44
   5  -4  -3  412.62   19.27
  -5  -4   2  631.30   21.79
  -5  -4   2  664.62   12.90
   5  -4  -2  689.89   24.33
   5   4  -2  686.22   21.27
  -5  -4   1 1990.96   35.71
  -5  -4   1 2014.88   28.57
   5   4  -1 1996.69   33.54
  -5  -4   0 6753.41   61.86
  -5  -4  -1 4001.43   44.59
  -5  -4  -1 3863.80   51.24
   5   4   1 3882.35   42.40
   5  -4   1 4087.10   58.07
  -5  -4  -2 2506.39   33.17
  -5   4  -2 2514.76   52.18
  -5  -4  -3  101.79    6.65
  -5   4  -3  108.74   11.50
  -5  -4  -3   86.78    7.18
  -5  -4  -3  120.93   10.86
  -5  -4  -4   69.24    5.36
  -5  -4  -4   37.79    4.95
  -5   4  -4   42.88    7.85
  -5  -4  -4   66.10    8.86
  -5  -4  -5   11.42    2.64
  -5  -4  -5   14.84    4.39
  -5  -4  -5   10.91    3.24
  -5   4  -5   14.81    6.11
  -5  -4  -6    8.69    2.92
  -5  -4  -6    5.16    4.95
  -5  -4  -6    1.76    2.55
  -5   4  -6    4.56    4.56
  -5  -4  -7    2.27    2.07
  -5  -4  -7    9.18    4.21
  -5   4  -7   11.78    5.42
  -5  -4  -7    6.64    3.13
  -5  -4  -8 2017.71   35.06
  -5  -4  -8 2153.26   57.39
  -5   4  -8 2089.42   53.98
  -5  -4  -8 2158.34   40.28
  -5  -4  -9   72.21   11.60
   5   4   9   51.87    7.86
  -5  -4  -9   50.13    6.85
  -5   4  -9   67.42   10.88
  -5  -4 -10   64.43   11.40
  -5   4 -10   52.80   10.04
  -5  -4 -10   66.47    8.46
  -5  -4 -11  307.93   18.21
  -5  -4 -11  302.26   24.30
  -5   4 -11  268.45   21.97
  -5  -4 -12  351.07   19.99
  -5  -4 -12  386.41   28.57
  -5   4 -12  385.40   27.02
  -5  -4 -13   53.45    8.47
  -5  -4 -13   51.78   11.85
  -5   4 -13   56.20   12.32
  -5   4 -13   40.33   10.59
  -5  -4 -14    4.77    4.40
  -5   4 -14    0.58    5.70
  -5  -4 -14    1.75    6.79
  -5   4 -14    9.76    8.86
  -5   4 -15   42.08   10.81
  -5  -4 -15   48.30   12.39
  -5   4 -15   19.73    9.50
  -5   4 -16    7.51    8.33
  -5   4 -16    3.59    8.28
  -5  -4 -16    2.89    6.59
  -5   4 -17    1.67    7.11
  -5   4 -17    4.03    7.80
  -5  -4 -17    3.64    9.00
  -5   4 -18    5.14    7.79
  -5   4 -18    5.15   10.61
  -5  -4 -18    5.05    7.55
   5   5 -19   -8.98    9.65
   5  -5 -19    8.05    8.46
   5   5 -18    9.79    9.68
   5  -5 -18   -6.53    8.97
   5   5 -17   -5.14    8.48
   5  -5 -17    9.67    7.96
   5   5 -16   38.67   10.85
   5  -5 -16   34.31   10.37
   5   5 -15   -3.58    6.34
   5  -5 -15    1.31    5.58
   5   5 -14   -0.38    5.79
   5  -5 -14   14.47    7.64
   5   5 -13  529.43   32.71
   5  -5 -13  501.90   30.26
   5   5 -12  119.16   14.97
   5  -5 -12  116.13   14.56
   5   5 -11   31.72    8.31
   5  -5 -11   50.99   10.18
   5   5 -10  209.09   18.24
   5  -5 -10  184.00   16.94
   5   5  -9   -4.08    4.10
   5  -5  -9    5.92    5.50
   5   5  -8  505.44   25.74
  -5   5   8  559.09   20.66
   5   5  -7   47.36    7.84
   5  -5  -7   57.37    9.05
   5   5  -6    6.39    4.06
   5  -5  -6    1.32    4.30
   5   5  -5   59.69    7.98
   5  -5  -5   68.39    8.74
   5   5  -4  964.61   28.50
   5  -5  -4  935.76   30.14
   5   5  -3  383.16   16.90
   5  -5  -3  420.22   19.50
  -5  -5   2   46.82    6.24
   5   5  -2   53.11    6.47
   5  -5  -2   40.32    7.14
  -5  -5   1  575.76   14.80
   5  -5  -1  610.30   23.46
   5   5  -1  556.72   17.44
  -5  -5   0  225.45   11.25
  -5  -5   0  213.33   10.73
   5   5   0  220.08   10.39
   5  -5   0  217.19   14.09
  -5  -5  -1  393.96   16.13
   5   5   1  423.83   13.36
   5  -5   1  429.46   19.58
  -5  -5  -2  468.03   13.94
  -5  -5  -2  428.04   18.05
  -5   5  -2  491.13   24.20
   5   5   2  438.59   13.28
  -5  -5  -3  626.02   15.12
  -5   5  -3  668.99   27.96
  -5  -5  -3  633.79   17.66
  -5  -5  -3  654.61   24.18
  -5  -5  -4    3.83    1.77
  -5  -5  -4    0.02    3.25
  -5  -5  -4    1.24    1.84
  -5   5  -4   -3.71    4.57
  -5  -5  -5  225.44    8.96
  -5   5  -5  262.00   18.19
  -5  -5  -5  221.15   16.20
  -5  -5  -5  234.90   10.97
  -5  -5  -6  326.43   11.30
  -5  -5  -6  294.62   19.46
  -5  -5  -6  288.57   12.35
  -5   5  -6  305.82   20.47
  -5  -5  -7 2066.60   30.62
  -5  -5  -7 2057.28   53.20
  -5  -5  -7 2000.82   34.22
  -5   5  -7 1988.59   52.06
  -5  -5  -8  314.74   13.37
  -5  -5  -8  306.88   21.72
  -5   5  -8  368.78   23.56
  -5  -5  -8  347.85   15.32
  -5  -5  -9   48.86    9.95
   5   5   9   38.26    6.05
  -5   5  -9   41.05    8.78
  -5  -5  -9   65.11    9.64
  -5  -5 -10   56.71    7.63
  -5  -5 -10   40.41    9.37
  -5   5 -10   52.22   10.62
  -5  -5 -11  410.90   19.73
  -5  -5 -11  399.45   27.59
  -5   5 -11  417.14   27.68
  -5  -5 -12 1056.04   32.74
  -5   5 -12 1102.74   45.87
  -5  -5 -13  196.63   15.28
  -5  -5 -13  190.65   20.64
  -5   5 -13  170.91   19.17
  -5   5 -14   46.73   12.73
  -5  -5 -14   63.75   13.45
  -5   5 -14   59.29   13.63
  -5   5 -15   10.22    8.01
  -5  -5 -15   11.45    6.53
  -5   5 -15   21.72   10.58
  -5  -5 -16  131.13   19.69
  -5   5 -16  173.67   24.27
  -5   5 -16  123.55   18.20
  -5   5 -17   20.31    9.27
  -5   5 -17   24.77   10.72
  -5  -5 -17   23.35   10.59
  -5   5 -18   -0.06    6.73
  -5   5 -18    7.88    8.50
  -5  -5 -18    2.36    7.50
   5   6 -19  203.33   25.10
   5  -6 -19  140.17   20.28
   5   6 -18    6.79    8.45
   5  -6 -18   23.05    9.95
   5   6 -17    9.90    8.13
   5  -6 -17   -4.41    7.26
   5   6 -16   -5.30    8.36
   5  -6 -16   -6.75    6.97
   5   6 -15    0.07    5.98
   5  -6 -15    9.07    6.77
   5   6 -14   70.24   13.78
   5  -6 -14   53.96   11.28
   5   6 -13   19.46    8.18
   5  -6 -13   34.68    9.75
   5   6 -12   39.67    9.47
   5  -6 -12   43.82    9.60
   5   6 -11   91.24   12.99
   5  -6 -11   96.00   12.98
   5   6 -10   20.58    6.49
   5  -6 -10   12.60    6.37
   5   6  -9    8.40    5.25
   5  -6  -9    2.44    4.72
   5   6  -8    0.36    4.52
   5  -6  -8   12.60    5.61
   5   6  -7  157.30   14.09
   5  -6  -7  122.50   12.78
   5   6  -6   50.54    7.42
   5  -6  -6   54.68    8.66
   5   6  -5   66.09    8.34
   5  -6  -5   80.45    9.97
   5   6  -4  919.14   27.90
   5  -6  -4  964.64   31.18
   5   6  -3 1015.69   27.22
   5  -6  -3 1043.10   31.94
   5   6  -2 1616.99   31.93
   5  -6  -2 1537.60   36.98
  -5  -6   1  260.80   13.01
   5  -6  -1  262.45   15.96
   5   6  -1  284.54   12.36
  -5  -6   0  289.83   12.55
   5  -6   0  274.09   17.03
   5   6   0  282.59   11.53
  -5  -6  -1  543.16   15.54
  -5  -6  -1  531.35   18.32
  -5   6  -1  502.73   25.50
   5   6   1  511.37   14.05
  -5  -6  -2  139.06    7.32
  -5   6  -2  140.40   14.02
  -5  -6  -2  138.71   10.40
   5   6   2  125.23    6.69
  -5  -6  -3 1370.93   20.69
  -5  -6  -3 1272.69   33.35
  -5   6  -3 1282.15   39.46
  -5  -6  -3 1329.01   23.08
  -5  -6  -4 1345.45   19.34
  -5  -6  -4 1332.49   36.80
  -5   6  -4 1278.22   40.17
  -5  -6  -4 1303.23   22.09
  -5  -6  -5   84.13    5.00
  -5  -6  -5   82.44   10.05
  -5   6  -5   58.44    9.82
  -5  -6  -5   61.39    5.08
  -5  -6  -6   38.11    3.60
  -5  -6  -6   31.55    7.41
  -5   6  -6   31.37    7.96
  -5  -6  -6   45.13    4.59
  -5  -6  -7    6.72    2.49
  -5  -6  -7    6.20    2.12
  -5  -6  -7    4.88    4.58
  -5   6  -7    6.31    5.55
  -5  -6  -8  518.93   15.71
  -5  -6  -8  502.21   27.61
  -5   6  -8  519.11   28.64
  -5  -6  -8  531.48   17.32
  -5  -6  -9  430.36   16.58
  -5  -6  -9  395.62   25.28
  -5   6  -9  442.08   26.93
  -5  -6 -10  419.38   17.42
  -5  -6 -10  411.02   27.12
  -5   6 -10  415.01   27.53
  -5  -6 -11   21.39    4.68
  -5  -6 -11   17.86    6.95
  -5   6 -11    8.65    5.58
  -5  -6 -12   19.23    5.37
  -5  -6 -12   26.79    8.85
  -5   6 -12   18.51    7.79
  -5  -6 -13  124.72   17.33
  -5   6 -13   83.13   14.55
  -5  -6 -14  278.08   25.81
  -5   6 -14  280.57   26.06
  -5   6 -15   32.11   10.18
  -5   6 -15   18.50    8.79
  -5  -6 -15   40.04   10.93
  -5   6 -16   32.22   10.96
  -5  -6 -16   18.18    9.35
  -5   6 -16    9.32    9.06
  -5   6 -17   17.64   10.35
  -5   6 -17   23.56   11.97
  -5  -6 -17   12.60   10.13
  -5   6 -18   -0.38    7.39
  -5  -6 -18   24.75   11.78
  -5   6 -19    3.34    8.50
   5   7 -19   29.75   12.29
   5  -7 -19   20.18   10.75
   5   7 -18    0.94    8.36
   5  -7 -18   -1.77    6.17
   5   7 -17   -6.31    8.06
   5  -7 -17   20.33    9.98
   5   7 -16    9.68    7.29
   5  -7 -16   12.21    7.29
   5   7 -15   31.38   10.23
   5  -7 -15   30.62    9.64
   5   7 -14   23.48    8.15
   5  -7 -14   27.78    7.83
   5   7 -13 1080.00   46.39
   5  -7 -13 1165.88   45.65
   5   7 -12   76.50   12.58
   5  -7 -12   49.87   10.38
   5   7 -11   13.95    5.49
   5  -7 -11   16.39    6.29
   5   7 -10  234.34   19.66
   5  -7 -10  232.11   19.23
   5   7  -9  276.60   20.38
   5  -7  -9  299.45   20.98
   5   7  -8  349.11   21.58
   5  -7  -8  334.65   21.17
   5   7  -7  337.19   20.07
   5  -7  -7  336.04   20.63
   5   7  -6  325.58   18.92
   5  -7  -6  355.80   20.75
   5   7  -5   19.06    5.09
   5  -7  -5    9.58    4.88
   5   7  -4  173.03   12.52
   5  -7  -4  230.95   15.66
   5   7  -3 1469.98   32.94
   5  -7  -3 1643.77   40.33
  -5  -7   2   24.91    4.91
   5  -7  -2   22.45    5.53
   5   7  -2   17.78    4.21
  -5  -7   1  546.88   18.72
   5   7  -1  574.05   17.32
   5  -7  -1  577.53   23.64
  -5  -7   0   26.89    4.17
   5   7   0   22.82    3.55
   5  -7   0   24.98    6.12
  -5  -7  -1 1035.10   21.19
   5   7   1 1053.76   19.37
  -5  -7  -2  926.95   17.63
  -5  -7  -2  933.24   26.74
  -5  -7  -3  746.40   13.77
  -5  -7  -3  714.88   15.23
  -5  -7  -3  742.70   25.56
  -5   7  -3  731.56   30.70
  -5  -7  -4  282.67    7.56
  -5  -7  -4  290.27   17.00
  -5   7  -4  253.27   19.44
  -5  -7  -4  264.94    8.43
  -5  -7  -5 1731.10   18.21
  -5  -7  -5 1745.94   44.11
  -5   7  -5 1697.25   48.41
  -5  -7  -5 1767.42   20.72
  -5  -7  -6  543.08   10.85
  -5  -7  -6  547.80   26.19
  -5   7  -6  587.16   29.11
  -5  -7  -6  624.30   13.12
  -5  -7  -7  107.86    6.28
  -5  -7  -7  105.81    5.55
  -5  -7  -7  110.88   13.26
  -5   7  -7  125.79   14.56
  -5  -7  -8   33.07    4.20
  -5  -7  -8   31.22    3.73
  -5  -7  -8   25.14    7.31
  -5   7  -8   36.26    8.67
  -5  -7  -9    1.72    1.99
  -5  -7  -9    6.10    4.84
  -5   7  -9   -0.34    5.23
  -5  -7 -10   78.16    7.25
  -5  -7 -10  101.63   13.93
  -5   7 -10   76.33   12.30
  -5  -7 -11  721.48   22.65
  -5  -7 -11  778.16   37.79
  -5   7 -11  716.83   37.23
  -5  -7 -12  174.75   18.67
  -5   7 -12  191.85   20.45
  -5  -7 -13    7.00    7.14
  -5   7 -13    3.51    7.80
  -5  -7 -14   18.64    8.17
  -5   7 -14   17.75    8.46
  -5   7 -15   31.43   11.21
  -5  -7 -15   26.59   10.22
  -5   7 -16    3.41    6.43
  -5  -7 -16   12.33    8.62
  -5   7 -16    6.72    7.33
  -5   7 -17   21.21    9.59
  -5  -7 -17   13.32    8.98
  -5   7 -17   36.02   12.93
  -5   7 -18   65.95   14.64
  -5  -7 -18   81.15   16.45
  -5   7 -19   40.53   13.47
   5   8 -19   24.72   11.80
   5  -8 -19   -1.22    7.15
   5   8 -18   80.00   16.43
   5  -8 -18   96.84   16.42
   5   8 -17   56.09   13.83
   5  -8 -17   67.16   13.23
   5   8 -16  106.87   17.17
   5  -8 -16   90.50   14.97
   5   8 -15  148.97   19.58
   5  -8 -15  180.80   20.11
   5   8 -14    0.50    6.45
   5  -8 -14    3.12    5.30
   5   8 -13    6.71    5.98
   5  -8 -13    9.75    6.19
   5   8 -12   34.87    9.09
   5  -8 -12   44.66    9.75
   5   8 -11    6.02    4.97
   5  -8 -11    5.58    5.03
   5   8 -10   86.27   12.62
   5  -8 -10   77.21   11.56
   5   8  -9   24.72    7.32
   5  -8  -9   22.36    7.52
   5   8  -8  549.09   27.71
   5  -8  -8  528.75   26.58
   5   8  -7   -3.77    4.02
   5  -8  -7    8.87    5.45
   5   8  -6  281.95   17.70
   5  -8  -6  285.82   18.81
   5   8  -5    9.14    4.35
   5  -8  -5   15.29    5.45
   5   8  -4   84.38    9.29
   5  -8  -4  197.98   15.14
   5   8  -3 2404.33   42.71
   5  -8  -3 2348.93   49.34
   5   8  -2  256.09   12.88
  -5  -8   2  225.64   13.26
  -5  -8   1 1379.38   29.71
   5  -8  -1 1385.30   37.65
   5   8  -1 1334.17   26.39
  -5  -8   0   69.56    6.25
   5   8   0   77.05    5.80
  -5  -8  -1  799.62   18.06
  -5   8  -1  824.98   33.56
   5   8   1  762.24   15.86
  -5  -8  -2  383.25   10.69
  -5   8  -2  399.28   23.71
  -5  -8  -3 2162.53   19.71
  -5  -8  -3 2174.51   20.89
  -5  -8  -4   19.13    5.21
  -5   8  -4   15.20    6.22
  -5   8  -5  188.55   16.82
  -5  -8  -5  208.74   15.50
  -5  -8  -6  307.71   19.88
  -5   8  -6  276.51   21.19
  -5  -8  -7  409.86    8.68
  -5  -8  -7  409.51    8.10
  -5  -8  -7  411.89   23.79
  -5   8  -7  398.48   25.16
  -5  -8  -8   27.95    3.03
  -5  -8  -8   18.29    2.43
  -5  -8  -8   23.92    5.99
  -5  -8  -9  428.12   12.91
  -5  -8  -9  437.35   26.57
  -5   8  -9  441.06   28.28
  -5  -8 -10 1127.92   23.59
  -5  -8 -10 1198.68   45.12
  -5   8 -10 1099.00   45.69
  -5  -8 -11   64.89   12.27
  -5   8 -11   24.33    8.35
  -5  -8 -12   59.39   11.94
  -5   8 -12   62.46   12.35
  -5  -8 -13  216.68   22.59
  -5   8 -13  214.21   22.52
  -5  -8 -14   19.94    8.66
  -5   8 -14   -4.19    8.02
  -5   8 -15   62.26   14.43
  -5  -8 -15   95.34   16.89
  -5   8 -16   -0.19    8.35
  -5  -8 -16   19.10    9.11
  -5   8 -16   15.26   10.37
  -5   8 -17   58.35   14.41
  -5   8 -17   81.50   18.56
  -5   8 -18   18.81    9.49
  -5   8 -18   30.48   13.13
  -5   8 -19   43.73   13.87
   5  -9 -19   13.05    9.33
   5   9 -19    3.06    7.65
   5  -9 -18   -6.24    8.48
   5   9 -18    4.90    8.44
   5  -9 -17   18.78    9.93
   5   9 -17   38.77   12.27
   5  -9 -16  -11.46    8.22
   5   9 -16   11.19    6.90
   5  -9 -15    7.25    7.31
   5   9 -15    1.54    6.51
   5  -9 -14   92.78   14.31
   5   9 -14   76.62   13.70
   5  -9 -13   11.26    6.34
   5   9 -13   11.30    6.75
   5  -9 -12  159.78   17.54
   5   9 -12  140.22   17.41
   5  -9 -11   21.90    7.48
   5   9 -11   30.06    8.28
   5  -9 -10  383.87   24.40
   5   9 -10  349.53   24.31
   5  -9  -9   22.07    7.09
   5   9  -9   22.40    8.04
   5  -9  -8   99.77   12.58
   5   9  -8   94.73   12.05
   5  -9  -7  137.43   14.28
   5   9  -7  133.51   13.44
   5  -9  -6 1099.08   36.02
   5   9  -6 1086.39   34.56
   5  -9  -5   60.54    9.32
   5   9  -5   35.30    6.32
   5  -9  -4 1103.26   35.12
   5   9  -4  996.15   29.95
   5  -9  -3  175.33   14.31
   5   9  -3  200.98   12.23
   5  -9  -2 1081.41   33.99
   5   9  -2 1060.97   26.02
   5   9  -1  267.94   12.10
  -5  -9   1  250.04   12.78
   5   9   0  301.49   11.16
   5  -9   0  303.46   17.93
  -5  -9   0  288.79   12.26
  -5   9  -1 1545.55   46.55
  -5  -9  -1 1481.47   23.81
  -5   9  -2   77.35   11.61
  -5  -9  -2   86.93    4.80
  -5   9  -3   16.92    7.44
  -5   9  -4    6.67    5.72
  -5  -9  -5  664.54   27.05
  -5   9  -5  659.63   31.83
  -5  -9  -6    2.05    3.48
  -5   9  -6    2.85    5.37
  -5  -9  -7    6.17    4.73
  -5   9  -7    2.31    5.74
  -5  -9  -8  189.74   17.41
  -5   9  -8  189.95   18.80
  -5  -9  -9 1047.44   15.95
  -5  -9  -9 1099.19   42.16
  -5  -9 -10   15.05    7.60
  -5   9 -10   29.49    9.57
  -5  -9 -11  527.92   32.06
  -5   9 -11  397.53   29.38
  -5  -9 -12  175.17   19.42
  -5   9 -12  148.64   18.62
  -5  -9 -13  154.47   18.50
  -5   9 -13  144.21   18.91
  -5  -9 -14   98.72   15.91
  -5   9 -14   94.17   16.27
  -5   9 -15   -1.98    7.58
  -5   9 -16   -7.45    8.61
  -5   9 -17   -4.97    7.36
  -5   9 -17   -7.10    8.25
  -5   9 -18  -11.70    9.98
  -5   9 -18    7.35    8.57
  -5   9 -19   -5.05    9.62
   5 -10 -19   -2.51    7.62
   5  10 -18    9.37   10.58
   5 -10 -18    4.31    8.92
   5  10 -17   -1.65    6.77
   5 -10 -17   -3.50    7.98
   5  10 -16    5.03    5.97
   5 -10 -16    8.71    7.90
   5  10 -15   15.73    9.80
   5 -10 -15   44.43   11.21
   5  10 -14  110.50   16.54
   5 -10 -14   93.99   15.42
   5  10 -13  207.82   21.67
   5 -10 -13  242.55   21.61
   5  10 -12  222.73   21.04
   5 -10 -12  231.33   20.64
   5  10 -11   45.97    9.92
   5 -10 -11   58.30   10.97
   5  10 -10   -1.21    4.23
   5 -10 -10   -2.19    4.73
   5  10  -9  112.80   14.00
   5 -10  -9   80.48   11.89
   5  10  -8  217.77   17.62
   5 -10  -8  222.22   17.95
   5  10  -7   37.29    7.72
   5 -10  -7   18.63    6.32
   5  10  -6  630.63   27.55
   5 -10  -6  641.16   28.21
   5  10  -5  403.17   20.24
   5 -10  -5  396.05   21.89
   5  10  -4 2076.76   43.03
   5  10  -4 2058.22   23.76
   5 -10  -4 2015.39   48.64
   5  10  -3  639.45   22.32
   5 -10  -3  694.22   28.00
   5  10  -3  668.55   16.54
   5  10  -2  656.47   20.67
   5 -10  -2  646.63   26.74
   5  10  -2  646.08   18.51
  -5 -10   2  621.95   22.50
   5  10  -1   36.25    4.68
   5 -10  -1   30.88    7.61
   5  10  -1   39.33    5.31
  -5 -10   1   33.26    4.82
   5  10   0 1219.86   22.05
   5  10   0 1198.77   30.52
  -5 -10   0 1224.68   25.17
   5  10   1   12.60    3.78
  -5 -10  -1   12.55    2.40
  -5  10  -2  140.33   14.93
  -5 -10  -2  146.70    5.12
  -5  10  -3  299.87   21.40
  -5  10  -4   12.97    5.69
  -5  10  -5  314.37   22.53
  -5  10  -6  187.33   18.62
  -5  10  -7  188.96   18.25
  -5  10  -8   10.77    7.44
  -5  10  -9  362.62   26.71
  -5  10 -10   71.16   13.62
  -5  10 -11  154.42   18.96
  -5  10 -12   44.94   11.81
  -5  10 -13  529.67   35.63
  -5  10 -14    1.50    6.79
  -5  10 -15    5.82    7.04
  -5  10 -16   33.92   12.27
  -5  10 -17   29.95   11.84
  -5  10 -17   23.23   12.66
  -5  10 -18   70.55   16.45
  -5  10 -18   58.22   16.28
  -5  10 -19   13.40   10.29
   5 -11 -19  110.91   17.94
   5  11 -18    5.53    8.05
   5 -11 -18   28.68   11.50
   5  11 -17   18.71    9.54
   5 -11 -17   25.98    9.99
   5  11 -16    6.88    7.61
   5 -11 -16    1.90    6.53
   5  11 -15   -5.18    7.73
   5 -11 -15    5.47    7.32
   5  11 -14    0.48    6.52
   5 -11 -14   -1.49    5.45
   5  11 -13   28.76   10.02
   5 -11 -13   55.56   11.49
   5  11 -12   20.11    8.81
   5 -11 -12   13.50    7.77
   5  11 -11  517.00   31.24
   5 -11 -11  492.86   28.73
   5  11 -10   -0.19    5.78
   5 -11 -10    4.11    4.56
   5  11  -9   48.11    9.50
   5  11  -9   58.90    3.50
   5 -11  -9   54.56    9.65
   5  11  -8   24.22    7.80
   5 -11  -8   11.15    5.58
   5  11  -7  269.04   19.44
   5 -11  -7  182.98   16.16
   5  11  -6   34.08    7.48
   5  11  -6   27.79    2.29
   5 -11  -6   32.47    8.17
   5  11  -5 1003.55   32.61
   5  11  -5  968.35   15.51
   5  11  -4 2836.76   50.66
   5  11  -4 2914.01   31.86
   5  11  -3  513.37   20.16
   5 -11  -3  531.84   25.76
   5  11  -3  544.00   15.93
   5  11  -2   12.15    3.52
   5 -11  -2    8.60    4.59
   5  11  -2   15.93    3.59
   5  11  -1  394.06   14.69
   5 -11  -1  435.30   22.86
   5  11  -1  416.88   17.19
  -5 -11   1  403.72   16.55
   5  11   0   94.77    6.24
   5  11   0   99.44    9.32
  -5  11   0   74.62   11.94
  -5 -11   0   67.66    6.07
  -5  11  -1   86.85   12.46
  -5 -11  -1   88.29    5.70
  -5  11  -2 1020.51   39.36
  -5  11  -3  203.00   19.25
  -5  11  -4  154.40   16.79
  -5  11  -5  301.84   22.85
  -5  11  -6    2.11    6.35
  -5  11  -7   25.28    9.00
  -5  11  -8   -1.98    6.07
  -5  11  -9   71.63   14.02
  -5  11 -10  147.25   18.15
  -5  11 -11   29.38   10.74
  -5  11 -12   21.79    9.45
  -5  11 -13   -8.41    8.76
  -5  11 -14  179.78   22.56
  -5  11 -15  176.95   23.65
  -5  11 -16   33.62   12.74
  -5  11 -17   63.66   15.04
  -5  11 -18   48.27   15.27
  -5  11 -19    5.06   10.13
   5 -12 -19   53.53   13.23
[truncated: 224,218 more chars]
